# Supplementary material for: [2-(3,4-Dimethyl­benzo­yl)phen­yl](4-meth­oxy­phen­yl)methanone
Source: Acta Crystallogr Sect E Struct Rep Online. 2012 Dec 5;69(Pt 1):o26. doi: 10.1107/S1600536812047654 (PMC3588237; doi:10.1107/S1600536812047654)
Supplement: Supplementary file 1 [file e-69-00o26-sup1.cif]

##############################################################################
#                                                                            #
# This CIF contains the data in a paper accepted for publication in          #
# Acta Crystallographica Section E. It conforms to the requirements of       #
# Notes for Authors for Acta Crystallographica Section E, and has been       #
# peer reviewed under the auspices of the IUCr Commission on Journals.       #
#                                                                            #
# Full details of the Crystallographic Information File format               #
# are given in the paper "The Crystallographic Information File (CIF):       #
# a New Standard Archive File for Crystallography" by S. R. Hall, F. H.      #
# Allen and I. D. Brown [Acta Cryst. (1991), A47, 655-685].                  #
#                                                                            #
# The current version of the core CIF dictionary is obtainable from          #
# ftp://ftp.iucr.org/pub/cif_core.dic.                                       #
#                                                                            #
# Software is freely available for graphical display of the structure(s)     #
# in this CIF. For information consult the CIF software page                 #
# http://www.iucr.org/resources/cif/software.                                #
#                                                                            #
# This file may be used for bona fide research purposes within the           #
# scientific community so long as proper attribution is given to the journal # 
# article from which it was obtained.                                        #
#                                                                            #
##############################################################################
data_global
_audit_creation_method     SHELXL-97
_journal_date_recd_electronic     2012-11-05
_journal_date_accepted     2012-11-20
_journal_name_full     'Acta Crystallographica, Section E'
_journal_year     2013
_journal_volume     69
_journal_issue      1
_journal_page_first     o26
_journal_page_last     o26
_journal_paper_category     QO
_journal_paper_doi     10.1107/S1600536812047654
_journal_coeditor_code     PV2606
_publ_contact_author_name     'K. Sethusankar'
_publ_contact_author_address
;
   Department of Physics
   RKM Vivekananda College (Autonomous)
   Chennai 600 004
   India
;
_publ_contact_author_email     'ksethusankar@yahoo.co.in'
_publ_contact_author_fax     '044 091 2499 3057'
_publ_contact_author_phone     '044 091 24484170'
_publ_section_title
;
[2-(3,4-Dimethylbenzoyl)phenyl](4-methoxyphenyl)methanone
;
loop_
    _publ_author_name
    _publ_author_address
    'G. Jagadeesan'
;
Department of Physics
Meenakshi College of Engineering
West K.K. Nagar
Chennai 600 078
India
;
    'K. Sethusankar'
;
Department of Physics
RKM Vivekananda College (Autonomous)
Chennai 600 004
India
;
    'R. Sivasakthikumaran'
;
Department of Organic Chemistry
University of Madras
Maraimalai Campus
Chennai 600 025
India
;
    'Arasambattu K. Mohanakrishnan'
;
Department of Organic Chemistry
University of Madras
Maraimalai Campus
Chennai 600 025
India
;
data_I
_audit_creation_method     SHELXL-97
_chemical_name_systematic
;
[2-(3,4-Dimethylbenzoyl)phenyl](4-methoxyphenyl)methanone
;
_chemical_name_common     ?
_chemical_formula_moiety     'C23 H20 O3'
_chemical_formula_sum     'C23 H20 O3'
_chemical_formula_iupac     'C23 H20 O3'
_chemical_formula_weight     344.39
_chemical_melting_point     ?
_symmetry_cell_setting     monoclinic
_symmetry_space_group_name_H-M     'C c'
_symmetry_space_group_name_Hall     'C -2yc'
loop_
    _symmetry_equiv_pos_as_xyz
    'x, y, z'
    'x, -y, z+1/2'
    'x+1/2, y+1/2, z'
    'x+1/2, -y+1/2, z+1/2'
_cell_length_a     21.983(2)
_cell_length_b     7.8173(6)
_cell_length_c     11.7489(10)
_cell_angle_alpha     90.00
_cell_angle_beta     116.158(2)
_cell_angle_gamma     90.00
_cell_volume     1812.2(3)
_cell_formula_units_Z     4
_cell_measurement_reflns_used     4759
_cell_measurement_theta_min     2.80
_cell_measurement_theta_max     29.20
_cell_measurement_temperature     296(2)
_exptl_crystal_description     block
_exptl_crystal_colour     colourless
_exptl_crystal_size_max     0.35
_exptl_crystal_size_mid     0.30
_exptl_crystal_size_min     0.25
_exptl_crystal_density_diffrn     1.262
_exptl_crystal_density_meas     ?
_exptl_crystal_density_method     'not measured'
_exptl_crystal_F_000     728
_exptl_absorpt_coefficient_mu     0.083
_exptl_absorpt_correction_type     multi-scan
_exptl_absorpt_process_details     '(SADABS; Bruker, 2008)'
_exptl_absorpt_correction_T_min     0.9716
_exptl_absorpt_correction_T_max     0.9796
_exptl_special_details     ?
_diffrn_ambient_temperature     296(2)
_diffrn_radiation_type     MoK\a
_diffrn_radiation_wavelength     0.71073
_diffrn_radiation_source     'fine-focus sealed tube'
_diffrn_radiation_monochromator     graphite
_diffrn_measurement_device_type     'Bruker Kappa APEXII CCD'
_diffrn_measurement_method     '\w scans'
_diffrn_detector_area_resol_mean     ?
_diffrn_reflns_number     9619
_diffrn_reflns_av_R_equivalents     0.0211
_diffrn_reflns_av_sigmaI/netI     0.0319
_diffrn_reflns_theta_min     2.80
_diffrn_reflns_theta_max     29.20
_diffrn_reflns_theta_full     29.20
_diffrn_measured_fraction_theta_max     0.999
_diffrn_measured_fraction_theta_full     0.999
_diffrn_reflns_limit_h_min     -30
_diffrn_reflns_limit_h_max     30
_diffrn_reflns_limit_k_min     -8
_diffrn_reflns_limit_k_max     10
_diffrn_reflns_limit_l_min     -16
_diffrn_reflns_limit_l_max     16
_diffrn_standards_number     ?
_diffrn_standards_interval_count     ?
_diffrn_standards_interval_time     ?
_diffrn_standards_decay_%     ?
_refine_special_details
;
Refinement of <i>F</i>^2^ against ALL reflections. The weighted <i>R</i>-factor
<i>wR</i> and goodness of fit <i>S</i> are based on <i>F</i>^2^, conventional
<i>R</i>-factors <i>R</i> are based on <i>F</i>, with <i>F</i> set to zero for
negative <i>F</i>^2^. The threshold expression of <i>F</i>^2^ >
\s(<i>F</i>^2^) is used only for calculating <i>R</i>-factors(gt) <i>etc</i>.
and is not relevant to the choice of reflections for refinement.
<i>R</i>-factors based on <i>F</i>^2^ are statistically about twice as large
as those based on <i>F</i>, and <i>R</i>- factors based on ALL data will be
even larger.
;
_reflns_number_total     4759
_reflns_number_gt     2728
_reflns_threshold_expression     I>2sigma(I)
_refine_ls_structure_factor_coef     Fsqd
_refine_ls_matrix_type     full
_refine_ls_R_factor_all     0.0976
_refine_ls_R_factor_gt     0.0505
_refine_ls_wR_factor_gt     0.1364
_refine_ls_wR_factor_ref     0.1729
_refine_ls_goodness_of_fit_ref     1.024
_refine_ls_restrained_S_all     1.077
_refine_ls_number_reflns     4759
_refine_ls_number_parameters     388
_refine_ls_number_restraints     353
_refine_ls_hydrogen_treatment     constr
_refine_ls_weighting_scheme     calc
_refine_ls_weighting_details
         'calc w=1/[\s^2^(Fo^2^)+(0.0730P)^2^+0.6313P] where P=(Fo^2^+2Fc^2^)/3'
_atom_sites_solution_hydrogens     geom
_atom_sites_solution_primary     direct
_atom_sites_solution_secondary     difmap
_refine_ls_shift/su_max     0.000
_refine_ls_shift/su_mean     0.000
_refine_diff_density_max     0.249
_refine_diff_density_min     -0.159
_refine_ls_extinction_method     none
_refine_ls_extinction_coef     ?
_refine_ls_abs_structure_details
                  'Absolute structure not determined; 2307 Friedel pairs merged'
_refine_ls_abs_structure_Flack     ?
loop_
    _atom_type_symbol
    _atom_type_description
    _atom_type_scat_dispersion_real
    _atom_type_scat_dispersion_imag
    _atom_type_scat_source
    'C' 'C' 0.0033 0.0016
                         'International Tables Vol C Tables 4.2.6.8 and 6.1.1.4'
    'H' 'H' 0.0000 0.0000
                         'International Tables Vol C Tables 4.2.6.8 and 6.1.1.4'
    'O' 'O' 0.0106 0.0060
                         'International Tables Vol C Tables 4.2.6.8 and 6.1.1.4'
_computing_data_collection     'APEX2 (Bruker, 2008)'
_computing_cell_refinement     'SAINT (Bruker, 2008)'
_computing_data_reduction     'SAINT (Bruker, 2008)'
_computing_structure_solution     'SHELXS97 (Sheldrick, 2008)'
_computing_structure_refinement     'SHELXL97 (Sheldrick, 2008)'
_computing_molecular_graphics     'ORTEP-3 (Farrugia, 2012)'
_computing_publication_material
                            'SHELXL97 (Sheldrick, 2008) and PLATON (Spek, 2009)'
loop_
    _atom_site_type_symbol
    _atom_site_label
    _atom_site_fract_x
    _atom_site_fract_y
    _atom_site_fract_z
    _atom_site_U_iso_or_equiv
    _atom_site_adp_type
    _atom_site_calc_flag
    _atom_site_refinement_flags
    _atom_site_occupancy
    _atom_site_symmetry_multiplicity
    _atom_site_disorder_assembly
    _atom_site_disorder_group
    C C1 0.2795(13) 0.643(2) 0.395(2) 0.051(3) Uani d PDU 0.545(5) 1 A 1
    C C2 0.2648(4) 0.8003(10) 0.3360(8) 0.063(3) Uani d PU 0.545(5) 1 A 1
    H H2 0.2407 0.8058 0.2482 0.076 Uiso calc PR 0.545(5) 1 A 1
    C C3 0.2855(4) 0.9506(10) 0.4058(8) 0.071(3) Uani d PRU 0.545(5) 1 A 1
    H H3 0.2736 1.0559 0.3650 0.085 Uiso calc PR 0.545(5) 1 A 1
    C C4 0.3239(4) 0.9437(10) 0.5365(8) 0.074(3) Uani d PRU 0.545(5) 1 A 1
    H H4 0.3377 1.0443 0.5832 0.089 Uiso calc PR 0.545(5) 1 A 1
    C C5 0.3416(4) 0.7863(10) 0.5975(8) 0.060(2) Uani d PRU 0.545(5) 1 A 1
    H H5 0.3673 0.7816 0.6850 0.072 Uiso calc PR 0.545(5) 1 A 1
    C C6 0.3209(4) 0.6359(10) 0.5277(8) 0.053(3) Uani d PRDU 0.545(5) 1 A 1
    C C7 0.25776(17) 0.4651(5) 0.3147(3) 0.0453(18) Uani d PDU 0.545(5) 1 A 1
    C C8 0.18828(17) 0.4355(5) 0.2129(3) 0.0410(15) Uani d PRDU 0.545(5) 1 A 1
    C C9 0.13446(17) 0.5029(5) 0.2303(3) 0.0405(13) Uani d PRU 0.545(5) 1 A 1
    H H9 0.1428 0.5752 0.2984 0.049 Uiso calc PR 0.545(5) 1 A 1
    C C10 0.06822(17) 0.4621(5) 0.1459(3) 0.0481(16) Uani d PRDU 0.545(5) 1 A 1
    C C11 0.05581(17) 0.3540(5) 0.0440(3) 0.0542(18) Uani d PRDU 0.545(5) 1 A 1
    C C12 0.10963(17) 0.2866(5) 0.0266(3) 0.0563(17) Uani d PRU 0.545(5) 1 A 1
    H H12 0.1013 0.2143 -0.0415 0.068 Uiso calc PR 0.545(5) 1 A 1
    C C13 0.17587(17) 0.3274(5) 0.1111(3) 0.0523(16) Uani d PRU 0.545(5) 1 A 1
    H H13 0.2119 0.2823 0.0994 0.063 Uiso calc PR 0.545(5) 1 A 1
    C C14 0.0072(3) 0.5223(14) 0.1698(8) 0.084(3) Uani d PDU 0.545(5) 1 A 1
    H H14A 0.0233 0.5950 0.2432 0.126 Uiso calc PR 0.545(5) 1 A 1
    H H14B -0.0151 0.4244 0.1838 0.126 Uiso calc PR 0.545(5) 1 A 1
    H H14C -0.0243 0.5845 0.0973 0.126 Uiso calc PR 0.545(5) 1 A 1
    C C15 -0.0137(4) 0.3091(12) -0.0427(7) 0.061(2) Uani d PDU 0.545(5) 1 A 1
    H H15A -0.0443 0.3659 -0.0170 0.091 Uiso calc PR 0.545(5) 1 A 1
    H H15B -0.0195 0.1875 -0.0411 0.091 Uiso calc PR 0.545(5) 1 A 1
    H H15C -0.0229 0.3441 -0.1271 0.091 Uiso calc PR 0.545(5) 1 A 1
    C C16 0.3323(3) 0.4755(8) 0.5804(6) 0.062(3) Uani d PDU 0.545(5) 1 A 1
    C C17 0.4048(3) 0.4417(8) 0.6786(6) 0.052(2) Uani d PRDU 0.545(5) 1 A 1
    C C18 0.4540(3) 0.5214(8) 0.6532(6) 0.073(3) Uani d PRU 0.545(5) 1 A 1
    H H18 0.4413 0.5945 0.5840 0.088 Uiso calc PR 0.545(5) 1 A 1
    C C19 0.5223(3) 0.4917(8) 0.7311(6) 0.082(3) Uani d PRU 0.545(5) 1 A 1
    H H19 0.5552 0.5450 0.7141 0.098 Uiso calc PR 0.545(5) 1 A 1
    C C20 0.5413(3) 0.3824(8) 0.8345(6) 0.099(4) Uani d PRDU 0.545(5) 1 A 1
    C C21 0.4921(3) 0.3028(8) 0.8599(6) 0.097(4) Uani d PRU 0.545(5) 1 A 1
    H H21 0.5048 0.2297 0.9291 0.116 Uiso calc PR 0.545(5) 1 A 1
    C C22 0.4238(3) 0.3324(8) 0.7820(6) 0.088(4) Uani d PRU 0.545(5) 1 A 1
    H H22 0.3909 0.2791 0.7990 0.105 Uiso calc PR 0.545(5) 1 A 1
    C C23 0.6593(4) 0.3804(18) 0.9282(15) 0.189(7) Uani d PDU 0.545(5) 1 A 1
    H H23A 0.6566 0.3648 0.8450 0.284 Uiso calc PR 0.545(5) 1 A 1
    H H23B 0.6976 0.3188 0.9890 0.284 Uiso calc PR 0.545(5) 1 A 1
    H H23C 0.6643 0.4998 0.9492 0.284 Uiso calc PR 0.545(5) 1 A 1
    O O1 0.3020(6) 0.3679(13) 0.3246(14) 0.058(3) Uani d PDU 0.545(5) 1 A 1
    O O2 0.2898(11) 0.365(3) 0.566(2) 0.064(4) Uani d PDU 0.545(5) 1 A 1
    O O3 0.6019(4) 0.3206(15) 0.9301(9) 0.153(4) Uani d PDU 0.545(5) 1 A 1
    C C1' 0.3153(7) 0.6357(14) 0.5030(13) 0.054(3) Uani d PDU 0.455(5) 1 A 2
    C C2' 0.3332(8) 0.795(2) 0.5636(13) 0.073(4) Uani d PU 0.455(5) 1 A 2
    H H2' 0.3612 0.7994 0.6503 0.087 Uiso calc PR 0.455(5) 1 A 2
    C C3' 0.3099(7) 0.945(2) 0.4963(14) 0.087(4) Uani d PU 0.455(5) 1 A 2
    H H3' 0.3205 1.0514 0.5352 0.104 Uiso calc PR 0.455(5) 1 A 2
    C C4' 0.2702(8) 0.927(2) 0.3688(15) 0.082(4) Uani d PU 0.455(5) 1 A 2
    H H4' 0.2568 1.0251 0.3196 0.099 Uiso calc PR 0.455(5) 1 A 2
    C C5' 0.2495(8) 0.776(2) 0.3109(13) 0.073(3) Uani d PU 0.455(5) 1 A 2
    H H5' 0.2174 0.7731 0.2265 0.088 Uiso calc PR 0.455(5) 1 A 2
    C C6' 0.2754(15) 0.626(2) 0.375(2) 0.053(3) Uani d PDU 0.455(5) 1 A 2
    C C7' 0.3402(3) 0.4675(9) 0.5975(6) 0.047(2) Uani d PDU 0.455(5) 1 A 2
    C C8' 0.4154(3) 0.4348(9) 0.6869(6) 0.061(3) Uani d PRDU 0.455(5) 1 A 2
    C C9' 0.4712(3) 0.4976(9) 0.6739(6) 0.0469(19) Uani d PRU 0.455(5) 1 A 2
    H H9' 0.4649 0.5677 0.6056 0.056 Uiso calc PR 0.455(5) 1 A 2
    C C10' 0.5363(3) 0.4558(9) 0.7629(6) 0.0415(18) Uani d PRDU 0.455(5) 1 A 2
    C C11' 0.5457(3) 0.3511(9) 0.8650(6) 0.0474(19) Uani d PRDU 0.455(5) 1 A 2
    C C12' 0.4900(3) 0.2882(9) 0.8780(6) 0.073(3) Uani d PRU 0.455(5) 1 A 2
    H H12' 0.4963 0.2182 0.9463 0.088 Uiso calc PR 0.455(5) 1 A 2
    C C13' 0.4248(3) 0.3301(9) 0.7889(6) 0.067(3) Uani d PRU 0.455(5) 1 A 2
    H H13' 0.3875 0.2880 0.7976 0.080 Uiso calc PR 0.455(5) 1 A 2
    C C14' 0.5888(3) 0.5345(13) 0.7310(8) 0.064(2) Uani d PDU 0.455(5) 1 A 2
    H H14D 0.6331 0.5034 0.7942 0.096 Uiso calc PR 0.455(5) 1 A 2
    H H14E 0.5842 0.6567 0.7286 0.096 Uiso calc PR 0.455(5) 1 A 2
    H H14F 0.5829 0.4939 0.6496 0.096 Uiso calc PR 0.455(5) 1 A 2
    C C15' 0.6212(5) 0.318(2) 0.9610(10) 0.075(3) Uani d PDU 0.455(5) 1 A 2
    H H15D 0.6505 0.3750 0.9321 0.112 Uiso calc PR 0.455(5) 1 A 2
    H H15E 0.6302 0.1976 0.9672 0.112 Uiso calc PR 0.455(5) 1 A 2
    H H15F 0.6293 0.3620 1.0428 0.112 Uiso calc PR 0.455(5) 1 A 2
    C C16' 0.2607(3) 0.4816(7) 0.3035(5) 0.055(2) Uani d PDU 0.455(5) 1 A 2
    C C17' 0.1879(3) 0.4505(7) 0.2433(5) 0.061(2) Uani d PRDU 0.455(5) 1 A 2
    C C18' 0.1400(3) 0.5283(7) 0.2734(5) 0.086(3) Uani d PRU 0.455(5) 1 A 2
    H H18' 0.1539 0.5978 0.3447 0.103 Uiso calc PR 0.455(5) 1 A 2
    C C19' 0.0713(3) 0.5023(7) 0.1969(5) 0.088(3) Uani d PRU 0.455(5) 1 A 2
    H H19' 0.0393 0.5544 0.2170 0.105 Uiso calc PR 0.455(5) 1 A 2
    C C20' 0.0505(3) 0.3985(7) 0.0903(5) 0.067(2) Uani d PRDU 0.455(5) 1 A 2
    C C21' 0.0984(3) 0.3206(7) 0.0602(5) 0.072(3) Uani d PRU 0.455(5) 1 A 2
    H H21' 0.0845 0.2512 -0.0111 0.086 Uiso calc PR 0.455(5) 1 A 2
    C C22' 0.1671(3) 0.3466(7) 0.1367(5) 0.070(2) Uani d PRU 0.455(5) 1 A 2
    H H22' 0.1992 0.2946 0.1166 0.084 Uiso calc PR 0.455(5) 1 A 2
    C C23' -0.0429(8) 0.293(2) -0.0741(13) 0.147(7) Uani d PDU 0.455(5) 1 A 2
    H H23D -0.0473 0.3639 -0.1441 0.220 Uiso calc PR 0.455(5) 1 A 2
    H H23E -0.0861 0.2433 -0.0916 0.220 Uiso calc PR 0.455(5) 1 A 2
    H H23F -0.0106 0.2040 -0.0620 0.220 Uiso calc PR 0.455(5) 1 A 2
    O O1' 0.2947(14) 0.375(4) 0.593(3) 0.061(4) Uani d PDU 0.455(5) 1 A 2
    O O2' 0.3057(9) 0.378(2) 0.322(3) 0.097(5) Uani d PDU 0.455(5) 1 A 2
    O O3' -0.0204(3) 0.3942(8) 0.0374(6) 0.0958(19) Uani d PDU 0.455(5) 1 A 2
loop_
    _atom_site_aniso_label
    _atom_site_aniso_U_11
    _atom_site_aniso_U_22
    _atom_site_aniso_U_33
    _atom_site_aniso_U_12
    _atom_site_aniso_U_13
    _atom_site_aniso_U_23
    C1 0.049(5) 0.035(4) 0.066(6) 0.004(3) 0.023(4) -0.009(3)
    C2 0.060(5) 0.038(4) 0.079(6) -0.009(4) 0.018(4) 0.004(4)
    C3 0.071(6) 0.026(3) 0.096(7) -0.004(4) 0.019(5) 0.004(5)
    C4 0.072(6) 0.035(4) 0.089(7) -0.002(4) 0.012(5) -0.006(4)
    C5 0.065(5) 0.037(4) 0.073(5) -0.006(3) 0.027(4) -0.010(4)
    C6 0.059(4) 0.048(5) 0.056(4) -0.005(3) 0.028(4) -0.002(3)
    C7 0.050(4) 0.030(3) 0.055(4) 0.005(3) 0.022(3) 0.005(3)
    C8 0.048(3) 0.037(3) 0.040(3) 0.010(3) 0.021(2) 0.002(2)
    C9 0.040(3) 0.043(3) 0.039(3) 0.006(2) 0.018(2) 0.002(2)
    C10 0.063(4) 0.041(3) 0.042(3) 0.002(3) 0.025(3) -0.006(3)
    C11 0.074(4) 0.040(3) 0.053(4) 0.010(3) 0.032(3) -0.002(3)
    C12 0.077(4) 0.053(4) 0.056(3) -0.013(3) 0.045(3) -0.018(3)
    C13 0.069(4) 0.038(3) 0.069(4) -0.004(3) 0.047(3) -0.015(3)
    C14 0.068(5) 0.081(6) 0.092(6) 0.007(4) 0.026(4) -0.004(5)
    C15 0.076(5) 0.054(4) 0.055(4) -0.007(4) 0.031(4) -0.013(3)
    C16 0.049(4) 0.057(5) 0.064(4) 0.008(4) 0.011(3) -0.003(4)
    C17 0.041(3) 0.047(4) 0.068(5) 0.012(3) 0.025(3) -0.009(4)
    C18 0.033(3) 0.071(5) 0.102(5) 0.011(3) 0.018(3) -0.021(4)
    C19 0.034(3) 0.080(6) 0.110(6) 0.004(4) 0.013(4) -0.017(5)
    C20 0.052(4) 0.081(6) 0.119(6) 0.019(4) -0.003(4) -0.025(5)
    C21 0.088(6) 0.069(6) 0.096(6) 0.032(5) 0.006(5) 0.013(5)
    C22 0.069(6) 0.074(6) 0.089(6) 0.028(5) 0.007(5) 0.005(6)
    C23 0.067(5) 0.186(11) 0.219(12) 0.027(7) -0.025(7) -0.041(10)
    O1 0.056(5) 0.037(3) 0.064(5) 0.007(3) 0.011(4) -0.009(3)
    O2 0.057(5) 0.051(5) 0.069(10) -0.009(3) 0.014(6) 0.002(5)
    O3 0.088(5) 0.135(6) 0.160(7) 0.023(5) -0.014(5) -0.061(5)
    C1' 0.064(5) 0.036(5) 0.066(5) 0.008(4) 0.031(4) -0.009(3)
    C2' 0.073(6) 0.063(7) 0.061(6) -0.010(5) 0.009(5) -0.005(5)
    C3' 0.079(7) 0.050(6) 0.085(7) -0.004(5) -0.006(6) -0.011(5)
    C4' 0.080(7) 0.051(6) 0.090(7) -0.005(5) 0.015(5) 0.002(5)
    C5' 0.068(6) 0.054(5) 0.070(6) -0.019(4) 0.006(4) -0.004(4)
    C6' 0.041(5) 0.046(5) 0.068(7) 0.002(4) 0.021(5) -0.001(4)
    C7' 0.068(5) 0.040(5) 0.044(4) 0.002(4) 0.035(3) -0.005(3)
    C8' 0.057(4) 0.057(5) 0.065(5) 0.004(4) 0.025(4) -0.009(5)
    C9' 0.047(4) 0.042(4) 0.050(4) 0.007(3) 0.020(3) 0.004(3)
    C10' 0.033(3) 0.038(4) 0.050(4) 0.009(3) 0.016(3) 0.002(3)
    C11' 0.054(4) 0.048(4) 0.043(4) 0.008(3) 0.024(3) 0.003(3)
    C12' 0.079(6) 0.075(6) 0.069(5) -0.005(5) 0.037(5) 0.010(5)
    C13' 0.061(6) 0.081(7) 0.068(6) -0.003(5) 0.038(5) -0.002(6)
    C14' 0.050(4) 0.066(6) 0.088(6) -0.009(4) 0.042(4) -0.002(5)
    C15' 0.061(6) 0.100(7) 0.049(5) -0.036(5) 0.012(4) -0.001(5)
    C16' 0.041(4) 0.055(5) 0.072(5) 0.006(4) 0.029(4) 0.018(4)
    C17' 0.061(5) 0.063(4) 0.052(4) -0.001(4) 0.017(3) 0.002(3)
    C18' 0.064(5) 0.085(6) 0.101(6) 0.008(4) 0.030(4) 0.002(5)
    C19' 0.071(5) 0.087(6) 0.111(6) -0.002(4) 0.047(4) 0.015(5)
    C20' 0.047(3) 0.061(5) 0.085(5) -0.006(4) 0.021(4) 0.015(4)
    C21' 0.073(5) 0.065(5) 0.061(4) 0.003(4) 0.014(4) 0.000(4)
    C22' 0.067(4) 0.073(5) 0.070(4) 0.010(4) 0.029(4) 0.006(4)
    C23' 0.110(11) 0.137(11) 0.118(10) -0.048(9) -0.018(7) 0.033(8)
    O1' 0.058(5) 0.063(6) 0.055(8) -0.023(4) 0.017(5) -0.003(5)
    O2' 0.067(7) 0.107(9) 0.127(10) 0.016(7) 0.053(7) 0.011(8)
    O3' 0.092(4) 0.093(4) 0.093(4) -0.014(3) 0.032(3) -0.012(3)
_geom_special_details
;
All e.s.d.'s (except the e.s.d. in the dihedral angle between two l.s. planes)
are estimated using the full covariance matrix. The cell e.s.d.'s are taken
into account individually in the estimation of e.s.d.'s in distances, angles
and torsion angles; correlations between e.s.d.'s in cell parameters are only
used when they are defined by crystal symmetry. An approximate (isotropic)
treatment of cell e.s.d.'s is used for estimating e.s.d.'s involving l.s.
planes.
;
loop_
    _geom_bond_atom_site_label_1
    _geom_bond_atom_site_label_2
    _geom_bond_site_symmetry_2
    _geom_bond_distance
    _geom_bond_publ_flag
    C1 C2 . 1.38(2) ?
    C1 C6 . 1.42(2) ?
    C1 C7 . 1.628(10) ?
    C2 C3 . 1.3900 ?
    C2 H2 . 0.9300 ?
    C3 C4 . 1.3900 ?
    C3 H3 . 0.9300 ?
    C4 C5 . 1.3901 ?
    C4 H4 . 0.9300 ?
    C5 C6 . 1.3900 ?
    C5 H5 . 0.9300 ?
    C6 C16 . 1.372(9) ?
    C7 O1 . 1.198(11) ?
    C7 C8 . 1.4856 ?
    C8 C9 . 1.3900 ?
    C8 C13 . 1.3900 ?
    C9 C10 . 1.3900 ?
    C9 H9 . 0.9300 ?
    C10 C11 . 1.3901 ?
    C10 C14 . 1.561(7) ?
    C11 C12 . 1.3900 ?
    C11 C15 . 1.457(7) ?
    C12 C13 . 1.3900 ?
    C12 H12 . 0.9300 ?
    C13 H13 . 0.9300 ?
    C14 H14A . 0.9600 ?
    C14 H14B . 0.9600 ?
    C14 H14C . 0.9600 ?
    C15 H15A . 0.9600 ?
    C15 H15B . 0.9600 ?
    C15 H15C . 0.9600 ?
    C16 O2 . 1.231(14) ?
    C16 C17 . 1.5239 ?
    C17 C18 . 1.3899 ?
    C17 C22 . 1.3900 ?
    C18 C19 . 1.3901 ?
    C18 H18 . 0.9300 ?
    C19 C20 . 1.3900 ?
    C19 H19 . 0.9300 ?
    C20 C21 . 1.3902 ?
    C20 O3 . 1.396(7) ?
    C21 C22 . 1.3899 ?
    C21 H21 . 0.9300 ?
    C22 H22 . 0.9300 ?
    C23 O3 . 1.355(9) ?
    C23 H23A . 0.9600 ?
    C23 H23B . 0.9600 ?
    C23 H23C . 0.9600 ?
    C1' C6' . 1.37(2) ?
    C1' C2' . 1.401(15) ?
    C1' C7' . 1.651(11) ?
    C2' C3' . 1.380(16) ?
    C2' H2' . 0.9300 ?
    C3' C4' . 1.369(13) ?
    C3' H3' . 0.9300 ?
    C4' C5' . 1.333(16) ?
    C4' H4' . 0.9300 ?
    C5' C6' . 1.38(3) ?
    C5' H5' . 0.9300 ?
    C6' C16' . 1.355(12) ?
    C7' O1' . 1.212(15) ?
    C7' C8' . 1.5405 ?
    C8' C9' . 1.3899 ?
    C8' C13' . 1.3901 ?
    C9' C10' . 1.3901 ?
    C9' H9' . 0.9300 ?
    C10' C11' . 1.3900 ?
    C10' C14' . 1.495(7) ?
    C11' C12' . 1.3901 ?
    C11' C15' . 1.563(8) ?
    C12' C13' . 1.3899 ?
    C12' H12' . 0.9300 ?
    C13' H13' . 0.9300 ?
    C14' H14D . 0.9600 ?
    C14' H14E . 0.9600 ?
    C14' H14F . 0.9600 ?
    C15' H15D . 0.9600 ?
    C15' H15E . 0.9600 ?
    C15' H15F . 0.9600 ?
    C16' O2' . 1.220(15) ?
    C16' C17' . 1.4562 ?
    C17' C18' . 1.3899 ?
    C17' C22' . 1.3901 ?
    C18' C19' . 1.3900 ?
    C18' H18' . 0.9300 ?
    C19' C20' . 1.3900 ?
    C19' H19' . 0.9300 ?
    C20' C21' . 1.3901 ?
    C20' O3' . 1.402(7) ?
    C21' C22' . 1.3900 ?
    C21' H21' . 0.9300 ?
    C22' H22' . 0.9300 ?
    C23' O3' . 1.418(10) ?
    C23' H23D . 0.9600 ?
    C23' H23E . 0.9600 ?
    C23' H23F . 0.9600 ?
loop_
    _geom_angle_atom_site_label_1
    _geom_angle_atom_site_label_2
    _geom_angle_atom_site_label_3
    _geom_angle_site_symmetry_1
    _geom_angle_site_symmetry_3
    _geom_angle
    _geom_angle_publ_flag
    C2 C1 C6 . . 118.8(10) ?
    C2 C1 C7 . . 121.6(13) ?
    C6 C1 C7 . . 119.3(14) ?
    C1 C2 C3 . . 120.9(6) ?
    C1 C2 H2 . . 119.5 ?
    C3 C2 H2 . . 119.5 ?
    C2 C3 C4 . . 120.0 ?
    C2 C3 H3 . . 120.0 ?
    C4 C3 H3 . . 120.0 ?
    C3 C4 C5 . . 120.0 ?
    C3 C4 H4 . . 120.0 ?
    C5 C4 H4 . . 120.0 ?
    C6 C5 C4 . . 120.0 ?
    C6 C5 H5 . . 120.0 ?
    C4 C5 H5 . . 120.0 ?
    C16 C6 C5 . . 124.0(5) ?
    C16 C6 C1 . . 115.5(9) ?
    C5 C6 C1 . . 120.1(7) ?
    O1 C7 C8 . . 118.8(5) ?
    O1 C7 C1 . . 117.8(11) ?
    C8 C7 C1 . . 122.4(9) ?
    C9 C8 C13 . . 120.0 ?
    C9 C8 C7 . . 117.5 ?
    C13 C8 C7 . . 122.0 ?
    C8 C9 C10 . . 120.0 ?
    C8 C9 H9 . . 120.0 ?
    C10 C9 H9 . . 120.0 ?
    C9 C10 C11 . . 120.0 ?
    C9 C10 C14 . . 121.1(4) ?
    C11 C10 C14 . . 118.7(4) ?
    C12 C11 C10 . . 120.0 ?
    C12 C11 C15 . . 120.2(3) ?
    C10 C11 C15 . . 119.7(3) ?
    C11 C12 C13 . . 120.0 ?
    C11 C12 H12 . . 120.0 ?
    C13 C12 H12 . . 120.0 ?
    C12 C13 C8 . . 120.0 ?
    C12 C13 H13 . . 120.0 ?
    C8 C13 H13 . . 120.0 ?
    C10 C14 H14A . . 109.5 ?
    C10 C14 H14B . . 109.5 ?
    H14A C14 H14B . . 109.5 ?
    C10 C14 H14C . . 109.5 ?
    H14A C14 H14C . . 109.5 ?
    H14B C14 H14C . . 109.5 ?
    C11 C15 H15A . . 109.5 ?
    C11 C15 H15B . . 109.5 ?
    H15A C15 H15B . . 109.5 ?
    C11 C15 H15C . . 109.5 ?
    H15A C15 H15C . . 109.5 ?
    H15B C15 H15C . . 109.5 ?
    O2 C16 C6 . . 127.3(14) ?
    O2 C16 C17 . . 117.3(12) ?
    C6 C16 C17 . . 114.9(4) ?
    C18 C17 C22 . . 120.0 ?
    C18 C17 C16 . . 114.4 ?
    C22 C17 C16 . . 125.4 ?
    C17 C18 C19 . . 120.0 ?
    C17 C18 H18 . . 120.0 ?
    C19 C18 H18 . . 120.0 ?
    C20 C19 C18 . . 120.0 ?
    C20 C19 H19 . . 120.0 ?
    C18 C19 H19 . . 120.0 ?
    C19 C20 C21 . . 120.0 ?
    C19 C20 O3 . . 136.8(6) ?
    C21 C20 O3 . . 103.2(6) ?
    C22 C21 C20 . . 120.0 ?
    C22 C21 H21 . . 120.0 ?
    C20 C21 H21 . . 120.0 ?
    C21 C22 C17 . . 120.0 ?
    C21 C22 H22 . . 120.0 ?
    C17 C22 H22 . . 120.0 ?
    C23 O3 C20 . . 115.6(9) ?
    C6' C1' C2' . . 120.6(12) ?
    C6' C1' C7' . . 123.7(13) ?
    C2' C1' C7' . . 115.5(10) ?
    C3' C2' C1' . . 120.9(10) ?
    C3' C2' H2' . . 119.6 ?
    C1' C2' H2' . . 119.6 ?
    C4' C3' C2' . . 115.8(14) ?
    C4' C3' H3' . . 122.1 ?
    C2' C3' H3' . . 122.1 ?
    C5' C4' C3' . . 124.0(15) ?
    C5' C4' H4' . . 118.0 ?
    C3' C4' H4' . . 118.0 ?
    C4' C5' C6' . . 120.6(12) ?
    C4' C5' H5' . . 119.7 ?
    C6' C5' H5' . . 119.7 ?
    C16' C6' C1' . . 126(2) ?
    C16' C6' C5' . . 116.3(17) ?
    C1' C6' C5' . . 117.4(14) ?
    O1' C7' C8' . . 123.2(16) ?
    O1' C7' C1' . . 114.9(17) ?
    C8' C7' C1' . . 121.9(5) ?
    C9' C8' C13' . . 120.0 ?
    C9' C8' C7' . . 126.9 ?
    C13' C8' C7' . . 113.1 ?
    C8' C9' C10' . . 120.0 ?
    C8' C9' H9' . . 120.0 ?
    C10' C9' H9' . . 120.0 ?
    C11' C10' C9' . . 120.0 ?
    C11' C10' C14' . . 128.4(4) ?
    C9' C10' C14' . . 111.6(4) ?
    C10' C11' C12' . . 120.0 ?
    C10' C11' C15' . . 115.2(5) ?
    C12' C11' C15' . . 124.7(5) ?
    C13' C12' C11' . . 120.0 ?
    C13' C12' H12' . . 120.0 ?
    C11' C12' H12' . . 120.0 ?
    C12' C13' C8' . . 120.0 ?
    C12' C13' H13' . . 120.0 ?
    C8' C13' H13' . . 120.0 ?
    C10' C14' H14D . . 109.5 ?
    C10' C14' H14E . . 109.5 ?
    H14D C14' H14E . . 109.5 ?
    C10' C14' H14F . . 109.5 ?
    H14D C14' H14F . . 109.5 ?
    H14E C14' H14F . . 109.5 ?
    C11' C15' H15D . . 109.5 ?
    C11' C15' H15E . . 109.5 ?
    H15D C15' H15E . . 109.5 ?
    C11' C15' H15F . . 109.5 ?
    H15D C15' H15F . . 109.5 ?
    H15E C15' H15F . . 109.5 ?
    O2' C16' C6' . . 119.0(16) ?
    O2' C16' C17' . . 127.4(10) ?
    C6' C16' C17' . . 110.5(14) ?
    C18' C17' C22' . . 120.0 ?
    C18' C17' C16' . . 126.6 ?
    C22' C17' C16' . . 112.9 ?
    C17' C18' C19' . . 120.0 ?
    C17' C18' H18' . . 120.0 ?
    C19' C18' H18' . . 120.0 ?
    C20' C19' C18' . . 120.0 ?
    C20' C19' H19' . . 120.0 ?
    C18' C19' H19' . . 120.0 ?
    C19' C20' C21' . . 120.0 ?
    C19' C20' O3' . . 105.9(3) ?
    C21' C20' O3' . . 134.1(3) ?
    C22' C21' C20' . . 120.0 ?
    C22' C21' H21' . . 120.0 ?
    C20' C21' H21' . . 120.0 ?
    C21' C22' C17' . . 120.0 ?
    C21' C22' H22' . . 120.0 ?
    C17' C22' H22' . . 120.0 ?
    O3' C23' H23D . . 109.5 ?
    O3' C23' H23E . . 109.5 ?
    H23D C23' H23E . . 109.5 ?
    O3' C23' H23F . . 109.5 ?
    H23D C23' H23F . . 109.5 ?
    H23E C23' H23F . . 109.5 ?
    C20' O3' C23' . . 106.9(8) ?
loop_
    _geom_torsion_atom_site_label_1
    _geom_torsion_atom_site_label_2
    _geom_torsion_atom_site_label_3
    _geom_torsion_atom_site_label_4
    _geom_torsion_site_symmetry_1
    _geom_torsion_site_symmetry_2
    _geom_torsion_site_symmetry_3
    _geom_torsion_site_symmetry_4
    _geom_torsion
    _geom_torsion_publ_flag
    C6 C1 C2 C3 . . . . -5(3) ?
    C7 C1 C2 C3 . . . . -178.1(13) ?
    C1 C2 C3 C4 . . . . 2.6(14) ?
    C2 C3 C4 C5 . . . . 0.0 ?
    C3 C4 C5 C6 . . . . 0.0 ?
    C4 C5 C6 C16 . . . . -175.7(6) ?
    C4 C5 C6 C1 . . . . -2.5(14) ?
    C2 C1 C6 C16 . . . . 178.8(16) ?
    C7 C1 C6 C16 . . . . -8(3) ?
    C2 C1 C6 C5 . . . . 5(3) ?
    C7 C1 C6 C5 . . . . 178.2(12) ?
    C2 C1 C7 O1 . . . . 119(2) ?
    C6 C1 C7 O1 . . . . -54(3) ?
    C2 C1 C7 C8 . . . . -49(3) ?
    C6 C1 C7 C8 . . . . 138.5(15) ?
    O1 C7 C8 C9 . . . . 156.0(9) ?
    C1 C7 C8 C9 . . . . -36.2(12) ?
    O1 C7 C8 C13 . . . . -16.1(9) ?
    C1 C7 C8 C13 . . . . 151.7(12) ?
    C13 C8 C9 C10 . . . . 0.0 ?
    C7 C8 C9 C10 . . . . -172.3 ?
    C8 C9 C10 C11 . . . . 0.0 ?
    C8 C9 C10 C14 . . . . 174.4(5) ?
    C9 C10 C11 C12 . . . . 0.0 ?
    C14 C10 C11 C12 . . . . -174.5(5) ?
    C9 C10 C11 C15 . . . . 178.8(5) ?
    C14 C10 C11 C15 . . . . 4.3(6) ?
    C10 C11 C12 C13 . . . . 0.0 ?
    C15 C11 C12 C13 . . . . -178.8(5) ?
    C11 C12 C13 C8 . . . . 0.0 ?
    C9 C8 C13 C12 . . . . 0.0 ?
    C7 C8 C13 C12 . . . . 171.9 ?
    C5 C6 C16 O2 . . . . 124.1(16) ?
    C1 C6 C16 O2 . . . . -49(2) ?
    C5 C6 C16 C17 . . . . -48.6(6) ?
    C1 C6 C16 C17 . . . . 138.0(13) ?
    O2 C16 C17 C18 . . . . 151.6(14) ?
    C6 C16 C17 C18 . . . . -35.0(6) ?
    O2 C16 C17 C22 . . . . -23.9(14) ?
    C6 C16 C17 C22 . . . . 149.5(6) ?
    C22 C17 C18 C19 . . . . 0.0 ?
    C16 C17 C18 C19 . . . . -175.8 ?
    C17 C18 C19 C20 . . . . 0.0 ?
    C18 C19 C20 C21 . . . . 0.0 ?
    C18 C19 C20 O3 . . . . 179.0(8) ?
    C19 C20 C21 C22 . . . . 0.0 ?
    O3 C20 C21 C22 . . . . -179.3(6) ?
    C20 C21 C22 C17 . . . . 0.0 ?
    C18 C17 C22 C21 . . . . 0.0 ?
    C16 C17 C22 C21 . . . . 175.3 ?
    C19 C20 O3 C23 . . . . 1.4(15) ?
    C21 C20 O3 C23 . . . . -179.5(10) ?
    C6' C1' C2' C3' . . . . 1(2) ?
    C7' C1' C2' C3' . . . . -173.8(12) ?
    C1' C2' C3' C4' . . . . -1.4(17) ?
    C2' C3' C4' C5' . . . . 5.3(15) ?
    C3' C4' C5' C6' . . . . -9(3) ?
    C2' C1' C6' C16' . . . . 172(2) ?
    C7' C1' C6' C16' . . . . -13(4) ?
    C2' C1' C6' C5' . . . . -5(3) ?
    C7' C1' C6' C5' . . . . 169.8(17) ?
    C4' C5' C6' C16' . . . . -168.9(19) ?
    C4' C5' C6' C1' . . . . 9(4) ?
    C6' C1' C7' O1' . . . . -55(3) ?
    C2' C1' C7' O1' . . . . 120.1(19) ?
    C6' C1' C7' C8' . . . . 126.6(18) ?
    C2' C1' C7' C8' . . . . -58.3(9) ?
    O1' C7' C8' C9' . . . . 159.0(19) ?
    C1' C7' C8' C9' . . . . -22.7(7) ?
    O1' C7' C8' C13' . . . . -20.8(19) ?
    C1' C7' C8' C13' . . . . 157.4(7) ?
    C13' C8' C9' C10' . . . . 0.0 ?
    C7' C8' C9' C10' . . . . -179.8 ?
    C8' C9' C10' C11' . . . . 0.0 ?
    C8' C9' C10' C14' . . . . 179.4(5) ?
    C9' C10' C11' C12' . . . . 0.0 ?
    C14' C10' C11' C12' . . . . -179.3(6) ?
    C9' C10' C11' C15' . . . . -178.0(8) ?
    C14' C10' C11' C15' . . . . 2.7(8) ?
    C10' C11' C12' C13' . . . . 0.0 ?
    C15' C11' C12' C13' . . . . 177.8(8) ?
    C11' C12' C13' C8' . . . . 0.0 ?
    C9' C8' C13' C12' . . . . 0.0 ?
    C7' C8' C13' C12' . . . . 179.8 ?
    C1' C6' C16' O2' . . . . -42(4) ?
    C5' C6' C16' O2' . . . . 135(2) ?
    C1' C6' C16' C17' . . . . 119(3) ?
    C5' C6' C16' C17' . . . . -63(3) ?
    O2' C16' C17' C18' . . . . 145.8(17) ?
    C6' C16' C17' C18' . . . . -14.0(14) ?
    O2' C16' C17' C22' . . . . -42.1(17) ?
    C6' C16' C17' C22' . . . . 158.1(14) ?
    C22' C17' C18' C19' . . . . 0.0 ?
    C16' C17' C18' C19' . . . . 171.6 ?
    C17' C18' C19' C20' . . . . 0.0 ?
    C18' C19' C20' C21' . . . . 0.0 ?
    C18' C19' C20' O3' . . . . 178.0(4) ?
    C19' C20' C21' C22' . . . . 0.0 ?
    O3' C20' C21' C22' . . . . -177.4(5) ?
    C20' C21' C22' C17' . . . . 0.0 ?
    C18' C17' C22' C21' . . . . 0.0 ?
    C16' C17' C22' C21' . . . . -172.7 ?
    C19' C20' O3' C23' . . . . 178.1(8) ?
    C21' C20' O3' C23' . . . . -4.2(11) ?
loop_
    _geom_hbond_atom_site_label_D
    _geom_hbond_atom_site_label_H
    _geom_hbond_atom_site_label_A
    _geom_hbond_site_symmetry_A
    _geom_hbond_distance_DH
    _geom_hbond_distance_HA
    _geom_hbond_distance_DA
    _geom_hbond_angle_DHA
    C23 H23B O2 4_555 0.96 2.32 3.23(3) 159
