# Supplementary material for: [2-(3,4-Dimethyl­benzo­yl)phen­yl](4-meth­oxy­phen­yl)methanone
Source: Acta Crystallogr Sect E Struct Rep Online. 2012 Dec 5;69(Pt 1):o26. doi: 10.1107/S1600536812047654 (PMC3588237; doi:10.1107/S1600536812047654)
Supplement: Supplementary file 2 [file e-69-00o26-Isup2.hkl]

# 
# h,k,l, Fc-squared, Fo-squared, sigma(Fo-squared) and status flag 
# 
data_I
_shelx_title ' DK3 in C2/c' 
_shelx_refln_list_code          4 
_shelx_F_calc_maximum      160.94 
_exptl_crystal_F_000       728.00 
_reflns_d_resolution_high  0.7284 
 
loop_ 
 _symmetry_equiv_pos_as_xyz 
 'x, y, z' 
 'x, -y, z+1/2' 
 'x+1/2, y+1/2, z' 
 'x+1/2, -y+1/2, z+1/2' 
 
_cell_length_a    21.9825 
_cell_length_b     7.8173 
_cell_length_c    11.7489 
_cell_angle_alpha  90.000 
_cell_angle_beta  116.158 
_cell_angle_gamma  90.000 
 
_shelx_F_squared_multiplier     1.000 
 
loop_ 
 _refln_index_h 
 _refln_index_k 
 _refln_index_l 
 _refln_F_squared_calc 
 _refln_F_squared_meas 
 _refln_F_squared_sigma 
 _refln_observed_status 
  10   0 -16        8.35        6.19      4.86 o 
  12   0 -16        1.07        1.44      4.41 o 
  14   0 -16        1.23        5.80      4.80 o 
  16   0 -16        0.81        2.47      4.59 o 
  11   1 -16        0.06       -2.54      3.70 o 
  13   1 -16        0.21       -2.84      2.84 o 
  15   1 -16        2.58        6.93      3.42 o 
   3   1 -15        1.13       -3.18      3.18 o 
   5   1 -15        0.95       -2.79      5.52 o 
   7   1 -15        0.52        0.59      5.35 o 
   9   1 -15        0.40       -2.77      2.77 o 
  11   1 -15        0.04       -2.61      2.61 o 
  13   1 -15        3.19        4.12      3.05 o 
  15   1 -15        1.31        1.68      2.96 o 
  17   1 -15       10.38        9.34      3.60 o 
  19   1 -15        1.93       -2.47      3.04 o 
  21   1 -15        0.19        2.93      3.39 o 
   4   2 -15        0.42        0.01      2.99 o 
   6   2 -15        0.04       -2.67      2.67 o 
   8   2 -15        2.06        4.71      3.28 o 
  10   2 -15        1.31       -2.63      2.69 o 
  12   2 -15        0.22       -1.11      2.80 o 
  14   2 -15        1.27        2.72      3.20 o 
  16   2 -15        0.30        1.99      3.19 o 
  18   2 -15        0.33       -1.84      3.33 o 
  20   2 -15        1.68        2.18      4.86 o 
   7   3 -15        0.39       -2.65      4.86 o 
   9   3 -15        0.32       -1.44      4.53 o 
  11   3 -15        0.25        1.81      3.22 o 
  13   3 -15        0.26        3.46      3.13 o 
  15   3 -15        1.25        0.73      3.07 o 
  17   3 -15        4.01        2.12      3.28 o 
   0   0 -14       15.31       18.37      5.69 o 
   2   0 -14        4.26        9.21      4.88 o 
   4   0 -14        0.09       -1.84      3.54 o 
   6   0 -14       14.05       11.15      4.49 o 
   8   0 -14       32.81       29.81      5.72 o 
  10   0 -14        0.21        1.84      3.94 o 
  12   0 -14        0.89       -2.41      3.25 o 
  14   0 -14        7.23        7.85      4.70 o 
  16   0 -14       12.85       11.39      5.22 o 
  18   0 -14        5.80        3.52      4.36 o 
  20   0 -14        5.72       -0.18      4.20 o 
  22   0 -14        2.86        2.68      4.28 o 
  24   0 -14        1.88        3.91      4.99 o 
  -1   1 -14        0.73       -1.49      3.10 o 
   1   1 -14       13.33       14.98      3.79 o 
   3   1 -14        3.70        0.20      2.97 o 
   5   1 -14        1.47       -2.30      2.41 o 
   7   1 -14        1.15        0.69      2.65 o 
   9   1 -14       11.19       13.85      5.93 o 
  11   1 -14        0.41       -1.20      3.44 o 
  13   1 -14        0.46       -0.25      2.73 o 
  15   1 -14        8.86        9.07      3.23 o 
  17   1 -14       13.79       19.22      4.28 o 
  19   1 -14        6.58        6.27      3.41 o 
  21   1 -14        0.15       -2.67      2.67 o 
  23   1 -14        5.97       10.25      6.94 o 
   0   2 -14        2.78        5.30      3.31 o 
   2   2 -14       12.72        9.28      3.58 o 
   4   2 -14        2.80        4.12      2.98 o 
   6   2 -14        1.03        3.45      2.78 o 
   8   2 -14        1.05        2.02      3.82 o 
  10   2 -14        0.94       -0.77      2.50 o 
  12   2 -14        1.65        4.49      2.88 o 
  14   2 -14        0.04        1.81      2.82 o 
  16   2 -14       40.77       40.16      4.72 o 
  18   2 -14       13.58        4.62      3.37 o 
  20   2 -14        1.25        0.84      4.51 o 
  22   2 -14        1.19        0.36      3.56 o 
  24   2 -14        6.49       10.94      3.94 o 
   1   3 -14       13.29       16.86      4.00 o 
   3   3 -14        6.79        4.49      3.32 o 
   5   3 -14        0.03       -1.08      2.84 o 
   7   3 -14        5.26        7.58      4.02 o 
   9   3 -14        0.92       -0.86      3.50 o 
  11   3 -14        3.70        9.51      3.21 o 
  13   3 -14        1.24        4.20      3.11 o 
  15   3 -14       22.24       22.74      4.04 o 
  17   3 -14        3.87        4.01      3.35 o 
  19   3 -14        7.87       10.74      3.65 o 
  21   3 -14        2.29       -0.92      3.12 o 
   4   4 -14        5.71       -1.02      3.29 o 
   6   4 -14        0.56        0.42      2.87 o 
   8   4 -14        8.60        6.73      3.19 o 
  10   4 -14        0.72       -0.16      2.74 o 
  12   4 -14        6.67       15.74      3.50 o 
  14   4 -14        0.16        0.19      2.76 o 
  16   4 -14        7.25       10.88      3.43 o 
  18   4 -14        5.66       -2.66      3.13 o 
  20   4 -14        1.63        3.20      3.45 o 
   7   5 -14        3.05        0.16      5.43 o 
   9   5 -14        3.26        3.22      3.01 o 
  11   5 -14        3.17        8.59      3.75 o 
  13   5 -14        0.16       -1.25      3.96 o 
  15   5 -14        0.50        4.23      3.26 o 
  -5   1 -13        0.77       -1.40      3.05 o 
  -3   1 -13        0.95       -0.15      3.32 o 
  -1   1 -13        3.46        9.04     11.61 o 
   1   1 -13        2.44        1.85      2.65 o 
   3   1 -13        1.74        2.85      4.74 o 
   5   1 -13        1.38       -1.26      2.43 o 
   7   1 -13        4.22        2.92      7.45 o 
   9   1 -13        4.46       -0.30      2.31 o 
  11   1 -13        1.04       -2.19      2.19 o 
  13   1 -13        2.98        6.65      2.99 o 
  15   1 -13       11.17       16.69      3.59 o 
  17   1 -13        7.97       17.64      3.76 o 
  19   1 -13        7.59        7.83      6.53 o 
  21   1 -13        2.72        0.09      2.88 o 
  23   1 -13        0.18       -2.35      2.93 o 
  25   1 -13        1.56       -0.04      4.04 o 
  -4   2 -13        1.31        3.10      3.10 o 
  -2   2 -13        1.42        1.85      4.53 o 
   0   2 -13        1.48        3.77      3.58 o 
   2   2 -13        0.53       -2.58      2.58 o 
   4   2 -13        2.93       -0.67      2.71 o 
   6   2 -13       15.44       14.69      3.28 o 
   8   2 -13        0.51       -0.74      2.29 o 
  10   2 -13        4.97        1.91      2.53 o 
  12   2 -13        0.72        0.40      2.48 o 
  14   2 -13        7.37       10.29      3.18 o 
  16   2 -13        5.92        5.84      3.23 o 
  18   2 -13       48.66       48.10      5.52 o 
  20   2 -13        8.34       12.97      6.80 o 
  22   2 -13        2.36        3.19      3.18 o 
  24   2 -13        1.32        2.15      4.05 o 
  -3   3 -13        0.82       -0.73      2.97 o 
  -1   3 -13        1.23        2.88      3.17 o 
   1   3 -13        0.90        1.06      2.98 o 
   3   3 -13        6.37        7.18      3.39 o 
   5   3 -13        2.68       -1.61      2.83 o 
   7   3 -13        6.63        5.34      2.74 o 
   9   3 -13        2.13       -0.39      4.20 o 
  11   3 -13        0.07        0.00      2.40 o 
  13   3 -13        1.05        4.17      3.04 o 
  15   3 -13        0.42        1.41      2.81 o 
  17   3 -13       23.37       31.03      4.24 o 
  19   3 -13        4.66        5.38      3.52 o 
  21   3 -13       18.08       16.99      7.11 o 
  23   3 -13        1.70        1.27      4.96 o 
   0   4 -13       24.05       24.53      6.89 o 
   2   4 -13        3.77       -1.99      2.77 o 
   4   4 -13        0.44       -1.73      5.39 o 
   6   4 -13        1.06        1.36      2.72 o 
   8   4 -13        0.42        0.48      2.41 o 
  10   4 -13        1.62       -0.04      3.15 o 
  12   4 -13        2.18        6.80      2.84 o 
  14   4 -13       20.73       19.03      3.58 o 
  16   4 -13        4.64        6.04      3.18 o 
  18   4 -13        0.18        1.58      3.06 o 
  20   4 -13        0.11       -0.41      2.52 o 
  22   4 -13        2.78       -2.71      2.71 o 
   1   5 -13        1.82        0.42      5.48 o 
   3   5 -13        0.40       -2.36      4.99 o 
   5   5 -13        7.87        0.44      3.20 o 
   7   5 -13        1.32        1.70      2.67 o 
   9   5 -13        0.10        0.63      2.60 o 
  11   5 -13        6.46        2.91      2.57 o 
  13   5 -13        2.62        5.18      2.81 o 
  15   5 -13        6.37        4.39      2.90 o 
  17   5 -13        2.19        1.84      2.47 o 
  19   5 -13        0.66        0.02      2.50 o 
   6   6 -13       21.21       28.11      7.35 o 
   8   6 -13        3.39       -0.92      4.93 o 
  10   6 -13       11.24       13.25      5.96 o 
  12   6 -13        3.15       -0.16      4.72 o 
  14   6 -13        4.12        5.41      5.38 o 
  16   6 -13        3.16       -4.75      4.75 o 
  -8   0 -12        1.23       -4.02      4.02 o 
  -6   0 -12        1.15        4.17      4.23 o 
  -4   0 -12        4.67       -3.62      3.62 o 
  -2   0 -12        0.92       -2.65      3.18 o 
   0   0 -12        3.28       -2.49      3.18 o 
   2   0 -12      141.88      141.04      9.45 o 
   4   0 -12       32.57       34.77      5.80 o 
   6   0 -12       47.69       50.78      5.96 o 
   8   0 -12       12.61       12.02      4.23 o 
  10   0 -12       44.76       46.22      5.80 o 
  12   0 -12        9.18        6.85      4.23 o 
  14   0 -12      121.77      147.49      9.82 o 
  16   0 -12      193.26      193.79     11.18 o 
  18   0 -12       18.37       10.00      4.65 o 
  20   0 -12       15.28       12.52      4.75 o 
  22   0 -12        0.17        4.36      4.65 o 
  24   0 -12        0.33       -3.70      3.99 o 
  26   0 -12        2.54       -0.67      3.66 o 
  28   0 -12        0.34        3.41      6.06 o 
  -7   1 -12        0.18       -2.83      2.98 o 
  -5   1 -12        0.18       -3.20      3.20 o 
  -3   1 -12        1.75        1.60      2.76 o 
  -1   1 -12        5.44        4.26      2.84 o 
   1   1 -12       45.40       51.40      4.47 o 
   3   1 -12        9.34       11.14      3.75 o 
   5   1 -12       42.23       34.72      3.86 o 
   7   1 -12        6.83        2.68      2.31 o 
   9   1 -12       12.02       15.85      3.07 o 
  11   1 -12       16.42       17.64      3.18 o 
  13   1 -12       53.79       59.77      9.46 o 
  15   1 -12       29.55       30.71      4.00 o 
  17   1 -12       10.73        9.10      3.19 o 
  19   1 -12        2.72       -0.12      2.61 o 
  21   1 -12        0.24       -2.40      2.40 o 
  23   1 -12        0.77        3.80      3.26 o 
  25   1 -12        2.36       -0.56      2.56 o 
  27   1 -12        1.90        0.84      3.22 o 
  -6   2 -12        0.17        1.37      3.91 o 
  -4   2 -12        0.17        0.86      3.90 o 
  -2   2 -12       29.53       23.14      3.83 o 
   0   2 -12       26.89       19.27      5.89 o 
   2   2 -12        1.45        2.02      3.12 o 
   4   2 -12        1.06       -2.26      2.26 o 
   6   2 -12       22.57       20.27      3.15 o 
   8   2 -12        1.02        2.42      2.42 o 
  10   2 -12        8.30       11.34      2.89 o 
  12   2 -12        4.21        7.16      4.47 o 
  14   2 -12        8.37        5.51      4.82 o 
  16   2 -12       14.08       14.97      3.35 o 
  18   2 -12        2.95       -1.32      2.48 o 
  20   2 -12        4.51       -0.28      2.88 o 
  22   2 -12        1.48        5.54      3.14 o 
  24   2 -12        1.20       -0.52      2.56 o 
  26   2 -12        0.53       -1.61      2.87 o 
  -5   3 -12        0.26       -3.73      4.86 o 
  -3   3 -12        4.49        6.27      3.23 o 
  -1   3 -12        0.09       -2.50      2.50 o 
   1   3 -12       14.92       10.16      3.18 o 
   3   3 -12        0.62       -2.16      2.16 o 
   5   3 -12       10.72        7.26      2.67 o 
   7   3 -12        2.98        6.16      2.56 o 
   9   3 -12        3.17        6.79      2.55 o 
  11   3 -12       46.99       51.54      4.32 o 
  13   3 -12        9.54       16.22      3.32 o 
  15   3 -12       84.67       85.07      5.54 o 
  17   3 -12       20.11       16.25      3.65 o 
  19   3 -12        9.19        8.64      3.38 o 
  21   3 -12       22.38       21.00      3.44 o 
  23   3 -12        1.66       -3.13      3.13 o 
  25   3 -12        1.95        2.72      3.32 o 
  -4   4 -12        0.40       -0.84      4.24 o 
  -2   4 -12        5.93       15.44      3.52 o 
   0   4 -12        7.43        8.57      3.15 o 
   2   4 -12        0.39       -1.36      2.37 o 
   4   4 -12        1.02       -0.41      2.45 o 
   6   4 -12        0.43        4.43      3.57 o 
   8   4 -12        3.11        3.16      2.53 o 
  10   4 -12       26.64       32.47      3.64 o 
  12   4 -12       15.42       10.25      4.84 o 
  14   4 -12       23.96       37.11      8.49 o 
  16   4 -12       48.46       47.36      4.72 o 
  18   4 -12       13.75        8.76      5.71 o 
  20   4 -12        3.66        0.59      4.16 o 
  22   4 -12       25.73       41.20      4.93 o 
  24   4 -12        2.02       -1.41      4.82 o 
  -3   5 -12        0.24        0.02      2.95 o 
  -1   5 -12        1.03        4.17      4.21 o 
   1   5 -12        0.64        0.10      2.66 o 
   3   5 -12        3.83       -0.47      3.25 o 
   5   5 -12        0.30        0.52      2.28 o 
   7   5 -12        2.21        0.69      2.65 o 
   9   5 -12        0.97        3.05      2.41 o 
  11   5 -12        5.14       11.46      2.80 o 
  13   5 -12        3.80        4.96      2.65 o 
  15   5 -12       13.64       11.82      3.21 o 
  17   5 -12        4.23        7.45      2.62 o 
  19   5 -12        0.50       -0.02      2.82 o 
  21   5 -12        4.07        8.36      3.59 o 
   0   6 -12        0.87        4.54      5.62 o 
   2   6 -12        3.95        4.44      5.38 o 
   4   6 -12        3.55       -4.46      4.46 o 
   6   6 -12       17.59       13.70      5.98 o 
   8   6 -12        0.28       -1.68      4.25 o 
  10   6 -12        0.06        3.70      4.78 o 
  12   6 -12        0.69        0.83      2.44 o 
  14   6 -12        3.89        5.79      2.98 o 
  16   6 -12        4.95       -0.27      2.73 o 
  18   6 -12        2.13        7.87      4.26 o 
   7   7 -12       21.27       14.72      6.43 o 
   9   7 -12        1.53       -0.94      4.38 o 
  11   7 -12        0.19       -4.54      4.54 o 
  13   7 -12        1.03       -1.50      4.65 o 
  -9   1 -11        5.78        6.49      8.06 o 
  -7   1 -11        1.12       -2.58      2.99 o 
  -5   1 -11        2.80        2.57      5.31 o 
  -3   1 -11        1.94        3.02      2.79 o 
  -1   1 -11        0.11        1.92      4.16 o 
   1   1 -11       17.40       12.86      2.88 o 
   3   1 -11        4.76        0.07      2.23 o 
   5   1 -11       14.49       15.58      5.07 o 
   7   1 -11        5.01        1.06      2.05 o 
   9   1 -11       26.33       25.68      3.14 o 
  11   1 -11        0.89       -2.05      2.05 o 
  13   1 -11        1.96        2.40      4.09 o 
  15   1 -11       23.11       25.12      3.60 o 
  17   1 -11       15.88       12.96      3.21 o 
  19   1 -11        0.19       -1.45      2.44 o 
  21   1 -11        1.70       -2.42      2.50 o 
  23   1 -11        7.31        5.53      2.69 o 
  25   1 -11        6.47       -0.28      2.40 o 
  27   1 -11        2.99        0.28      2.98 o 
 -10   2 -11        1.80       -0.89      3.20 o 
  -8   2 -11        5.57        3.61      3.36 o 
  -6   2 -11        8.78       14.15      3.56 o 
  -4   2 -11        2.47        7.86      3.11 o 
  -2   2 -11        2.41        8.36      5.59 o 
   0   2 -11      120.18      126.85      6.13 o 
   2   2 -11        2.40       -0.15      2.20 o 
   4   2 -11        8.23        7.58      3.88 o 
   6   2 -11       16.27       16.21      5.94 o 
   8   2 -11       10.06        9.50      4.97 o 
  10   2 -11        1.07        0.70      2.10 o 
  12   2 -11        5.72        6.70      2.71 o 
  14   2 -11      108.75      122.21      6.14 o 
  16   2 -11        9.10       14.61      3.15 o 
  18   2 -11        3.51       10.91      3.86 o 
  20   2 -11        6.66        7.49      3.02 o 
  22   2 -11        0.15       -0.09      2.33 o 
  24   2 -11        2.25        6.79      4.13 o 
  26   2 -11       10.04       13.66      3.88 o 
  28   2 -11       14.05       22.11      5.20 o 
  -9   3 -11        3.21        3.78      3.42 o 
  -7   3 -11        0.90       -0.10      5.01 o 
  -5   3 -11        0.67        1.91      4.09 o 
  -3   3 -11        2.25        3.12      2.83 o 
  -1   3 -11       32.56       44.27      4.12 o 
   1   3 -11       16.83        7.41      2.65 o 
   3   3 -11       15.49       13.12      2.80 o 
   5   3 -11        4.93        5.59      2.32 o 
   7   3 -11        0.07        0.49      2.15 o 
   9   3 -11        3.26        2.81      2.31 o 
  11   3 -11       14.37       18.71      3.05 o 
  13   3 -11       14.95       12.20      2.92 o 
  15   3 -11       45.61       48.46      4.34 o 
  17   3 -11        0.00       -0.65      3.08 o 
  19   3 -11        0.60       -0.32      2.67 o 
  21   3 -11        8.29        7.78      4.97 o 
  23   3 -11        5.02        4.82      3.43 o 
  25   3 -11       10.95       10.54      3.14 o 
  27   3 -11        2.84        6.45      3.21 o 
  -6   4 -11        2.57        2.16      4.11 o 
  -4   4 -11        5.10        7.70      3.06 o 
  -2   4 -11        7.87       12.90      3.19 o 
   0   4 -11        2.47       -1.11      2.40 o 
   2   4 -11        3.83       -1.25      2.15 o 
   4   4 -11       10.37        9.07      5.66 o 
   6   4 -11        0.67        1.27      2.16 o 
   8   4 -11       42.96       44.62      3.80 o 
  10   4 -11        2.89       -0.10      2.23 o 
  12   4 -11        1.11       -1.12      2.22 o 
  14   4 -11        2.76        1.00      2.52 o 
  16   4 -11       20.90       12.99      5.73 o 
  18   4 -11        0.65        0.35      2.10 o 
  20   4 -11        2.32        0.91      3.65 o 
  22   4 -11        2.22        3.24      3.83 o 
  24   4 -11        1.48        2.04      3.08 o 
  26   4 -11        0.66       -1.93      2.84 o 
  -5   5 -11        1.07       -0.30      2.90 o 
  -3   5 -11        4.53        6.32      3.96 o 
  -1   5 -11        5.98        4.81      2.77 o 
   1   5 -11        1.98       -1.11      2.25 o 
   3   5 -11        0.30       -1.91      1.91 o 
   5   5 -11        0.55       -1.84      1.84 o 
   7   5 -11        3.89        5.61      2.28 o 
   9   5 -11        1.87        1.32      2.02 o 
  11   5 -11        2.41        0.97      2.05 o 
  13   5 -11       12.13        8.20      2.91 o 
  15   5 -11       11.25        8.29      2.29 o 
  17   5 -11        0.58       -2.66      2.66 o 
  19   5 -11        5.23        4.36      3.08 o 
  21   5 -11        4.38        2.99      3.14 o 
  23   5 -11        6.56        4.30      5.08 o 
  -2   6 -11        0.49        8.77      5.48 o 
   0   6 -11       20.67       32.86      7.27 o 
   2   6 -11        1.94        1.84      4.72 o 
   4   6 -11        0.76        0.31      4.57 o 
   6   6 -11        0.36       -0.66      4.25 o 
   8   6 -11        0.57        2.47      4.36 o 
  10   6 -11        0.91       -0.18      3.81 o 
  12   6 -11        0.95       -0.49      1.89 o 
  14   6 -11       33.57       36.93      4.95 o 
  16   6 -11        0.64        2.29      2.59 o 
  18   6 -11        0.83        2.30      2.93 o 
  20   6 -11        1.08        5.24      3.10 o 
   1   7 -11        1.06        6.04      5.43 o 
   3   7 -11        4.56        8.98      5.62 o 
   5   7 -11        4.84        1.31      4.86 o 
   7   7 -11        1.12        1.52      4.57 o 
   9   7 -11        1.66        6.61      4.91 o 
  11   7 -11        7.22       -1.97      4.83 o 
  13   7 -11        4.66        7.82      5.09 o 
  15   7 -11       18.87       20.29      6.11 o 
  17   7 -11        0.43        0.02      2.81 o 
 -12   0 -10        3.16        5.48      5.09 o 
 -10   0 -10        1.65        4.23      4.09 o 
  -8   0 -10        1.04       -3.23      3.23 o 
  -6   0 -10        0.72        2.99      3.62 o 
  -4   0 -10        6.67       12.20      4.25 o 
  -2   0 -10      547.56      595.00     20.26 o 
   0   0 -10        1.51       -1.36      3.18 o 
   2   0 -10       18.89       13.41      3.65 o 
   4   0 -10        4.88        4.78      2.91 o 
   6   0 -10       17.61       17.50      3.70 o 
   8   0 -10       95.57      108.13      7.03 o 
  10   0 -10        2.09        0.42      2.78 o 
  12   0 -10       94.83       83.82      6.82 o 
  14   0 -10      128.15      125.92      8.35 o 
  16   0 -10      111.42      113.93      8.19 o 
  18   0 -10       46.88       36.95      5.38 o 
  20   0 -10        9.37       12.20      4.75 o 
  22   0 -10       22.13       31.52      6.17 o 
  24   0 -10       54.03       59.00     11.01 o 
  26   0 -10        0.19       -4.44      4.44 o 
  28   0 -10        0.95        2.28      5.83 o 
 -11   1 -10        0.84       -2.82      2.82 o 
  -9   1 -10        0.31       -0.83      2.67 o 
  -7   1 -10        0.05       -3.08      3.08 o 
  -5   1 -10        6.43        6.01      2.75 o 
  -3   1 -10       38.92       38.95      3.99 o 
  -1   1 -10      125.59      116.79      5.68 o 
   1   1 -10        3.02       -2.24      2.24 o 
   3   1 -10        0.05       -0.45      1.92 o 
   5   1 -10       22.42       21.49      2.86 o 
   7   1 -10       23.25       18.84      2.62 o 
   9   1 -10       13.18       14.63      5.83 o 
  11   1 -10        9.97       13.53      2.56 o 
  13   1 -10      227.17      247.34      8.10 o 
  15   1 -10      159.31      163.31      7.34 o 
  17   1 -10        7.63        6.62      2.61 o 
  19   1 -10        1.64        0.33      2.28 o 
  21   1 -10        1.82        3.48      2.78 o 
  23   1 -10       31.32       30.71      3.14 o 
  25   1 -10        6.16       10.39      3.19 o 
  27   1 -10        3.66        0.34      3.86 o 
  29   1 -10        0.39        4.78      4.42 o 
 -12   2 -10        0.14        4.44      3.53 o 
 -10   2 -10        0.84       -7.73      7.73 o 
  -8   2 -10        1.37        2.90      7.98 o 
  -6   2 -10        1.25       -1.58      2.50 o 
  -4   2 -10        1.08        5.84      2.76 o 
  -2   2 -10       26.80       23.90      3.60 o 
   0   2 -10        7.43        1.90      2.24 o 
   2   2 -10        0.90       -1.85      1.99 o 
   4   2 -10        7.08        7.30      2.32 o 
   6   2 -10       12.93       17.38      2.69 o 
   8   2 -10       13.27       11.11      2.46 o 
  10   2 -10        1.36        3.52      3.20 o 
  12   2 -10        2.78        1.93      2.21 o 
  14   2 -10      115.66      106.58      5.53 o 
  16   2 -10       40.49       32.21      3.61 o 
  18   2 -10        2.50        1.69      2.51 o 
  20   2 -10        9.55        8.05      3.35 o 
  22   2 -10       11.16        6.98      2.62 o 
  24   2 -10        4.07        2.57      2.82 o 
  26   2 -10        0.39        1.01      2.88 o 
  28   2 -10       20.97       29.98      8.38 o 
 -11   3 -10        0.71       -0.39      3.17 o 
  -9   3 -10        2.07        1.71      3.23 o 
  -7   3 -10        3.66       10.79      3.36 o 
  -5   3 -10        2.61        3.82      2.93 o 
  -3   3 -10       35.84       38.67      3.75 o 
  -1   3 -10        3.49        1.57      2.18 o 
   1   3 -10        4.73        1.56      3.03 o 
   3   3 -10        4.26        3.42      2.18 o 
   5   3 -10       47.54       42.29      4.37 o 
   7   3 -10      180.62      163.23      6.20 o 
   9   3 -10       81.18       92.60      4.95 o 
  11   3 -10       58.92       58.41      6.78 o 
  13   3 -10      119.39      116.24      5.65 o 
  15   3 -10       25.45       27.50      3.45 o 
  17   3 -10        1.61       -2.06      2.06 o 
  19   3 -10        0.40       -0.58      1.88 o 
  21   3 -10        4.11        2.14      2.76 o 
  23   3 -10        4.96       -0.90      2.81 o 
  25   3 -10        6.58        2.85      2.78 o 
  27   3 -10        2.34        2.27      3.78 o 
 -10   4 -10        1.35       -0.17      3.39 o 
  -8   4 -10        4.69        1.00      3.20 o 
  -6   4 -10        8.52       13.20      5.38 o 
  -4   4 -10        1.56        4.13      2.68 o 
  -2   4 -10       22.14       20.11      4.53 o 
   0   4 -10        0.85        0.82      2.05 o 
   2   4 -10       20.00       19.25      2.91 o 
   4   4 -10        4.79        4.95      2.17 o 
   6   4 -10      148.48      163.16      6.09 o 
   8   4 -10       99.26       98.49      4.94 o 
  10   4 -10       48.76       61.10      4.17 o 
  12   4 -10       99.36      105.01      5.21 o 
  14   4 -10       55.87       59.79      4.49 o 
  16   4 -10        1.71        3.53      2.04 o 
  18   4 -10        9.00        7.26      2.47 o 
  20   4 -10        0.44       -0.32      2.68 o 
  22   4 -10        6.01        7.86      5.55 o 
  24   4 -10        3.82        1.34      2.67 o 
  26   4 -10        0.41        4.09      3.04 o 
  -7   5 -10        1.77        6.08      3.07 o 
  -5   5 -10        1.49       -0.49      3.11 o 
  -3   5 -10        2.32       -0.64      2.48 o 
  -1   5 -10        5.69        2.48      3.00 o 
   1   5 -10       12.16        9.48      3.86 o 
   3   5 -10        1.04        2.22      1.91 o 
   5   5 -10        4.50       10.36      2.25 o 
   7   5 -10       25.64       25.17      2.85 o 
   9   5 -10       16.02       16.76      2.59 o 
  11   5 -10        1.41        1.35      2.11 o 
  13   5 -10       49.56       41.60      3.10 o 
  15   5 -10        1.14       -1.38      1.88 o 
  17   5 -10       11.49       18.99      3.32 o 
  19   5 -10       16.00       18.88      6.64 o 
  21   5 -10        1.49        1.03      3.02 o 
  23   5 -10        5.37        5.97      5.45 o 
  25   5 -10        0.53        1.37      3.00 o 
  -6   6 -10        1.45       11.18      6.14 o 
  -4   6 -10        1.66        4.20      5.54 o 
  -2   6 -10       13.53       13.65      5.90 o 
   0   6 -10        6.02       13.96      5.54 o 
   2   6 -10        0.33       -3.57      3.57 o 
   4   6 -10        0.90       -3.49      3.49 o 
   6   6 -10        0.70       -2.78      3.54 o 
   8   6 -10       19.33       30.50      5.69 o 
  10   6 -10        0.33        1.84      1.65 o 
  12   6 -10        3.28        3.16      2.12 o 
  14   6 -10        1.30        2.88      2.57 o 
  16   6 -10        2.93        0.29      2.38 o 
  18   6 -10        0.79        0.75      3.20 o 
  20   6 -10        4.02        6.54      3.35 o 
  22   6 -10       15.22       13.32      5.87 o 
  -3   7 -10        1.05       -0.73      5.04 o 
  -1   7 -10        1.78        6.38      5.43 o 
   1   7 -10        0.44       -2.47      4.62 o 
   3   7 -10       13.88       11.76      5.54 o 
   5   7 -10        2.49        0.79      4.33 o 
   7   7 -10        0.57       -3.60      3.60 o 
   9   7 -10        1.93        8.50      4.78 o 
  11   7 -10       24.35       32.91      6.48 o 
  13   7 -10        3.12       -0.84      4.20 o 
  15   7 -10        4.81        2.53      2.60 o 
  17   7 -10        1.60        2.88      4.51 o 
  19   7 -10        1.50       10.31      4.12 o 
   2   8 -10        3.05        1.29      5.17 o 
   4   8 -10       17.83       21.42      6.06 o 
   6   8 -10        0.39        6.25      4.86 o 
 -13   1  -9        1.14       -1.88      3.20 o 
 -11   1  -9        0.77        2.16      2.92 o 
  -9   1  -9        5.82        6.26      2.91 o 
  -7   1  -9       38.82       37.44      4.50 o 
  -5   1  -9        4.81        9.89      2.90 o 
  -3   1  -9       24.37       24.71      5.84 o 
  -1   1  -9      223.91      204.86      7.02 o 
   1   1  -9       12.58       11.95      2.40 o 
   3   1  -9       12.60       10.68      2.16 o 
   5   1  -9        1.53        0.56      1.66 o 
   7   1  -9       67.30       62.43      4.00 o 
   9   1  -9       83.24       84.59      4.24 o 
  11   1  -9      142.04      149.22      5.82 o 
  13   1  -9       31.84       38.30      3.45 o 
  15   1  -9       95.98       94.21      5.09 o 
  17   1  -9        5.49        4.98      2.51 o 
  19   1  -9        0.58        1.07      2.26 o 
  21   1  -9        2.53        1.24      2.10 o 
  23   1  -9       12.27       13.70      3.62 o 
  25   1  -9        5.23       -0.88      3.81 o 
  27   1  -9        3.31        4.86      4.59 o 
  29   1  -9        9.26       11.14      4.67 o 
 -14   2  -9        0.29        5.66      4.75 o 
 -12   2  -9        7.89       18.57      4.26 o 
 -10   2  -9        7.04        4.80      3.13 o 
  -8   2  -9        6.57        6.57      2.84 o 
  -6   2  -9       11.54        8.56      3.40 o 
  -4   2  -9       25.39       38.42      3.58 o 
  -2   2  -9       53.87       60.20      4.14 o 
   0   2  -9      101.33       93.72      4.75 o 
   2   2  -9      183.86      186.90      8.10 o 
   4   2  -9       23.68       25.00      2.75 o 
   6   2  -9       22.64       24.54      2.71 o 
   8   2  -9      336.56      362.91     17.99 o 
  10   2  -9       68.98       41.95      3.50 o 
  12   2  -9        1.56        3.11      2.11 o 
  14   2  -9        2.89        1.59      2.86 o 
  16   2  -9        5.84        5.04      2.45 o 
  18   2  -9        2.74        3.82      2.36 o 
  20   2  -9        4.17        0.97      2.05 o 
  22   2  -9       56.67       62.67      5.17 o 
  24   2  -9        4.63        2.36      2.66 o 
  26   2  -9        7.18        8.34      3.78 o 
  28   2  -9        1.01        5.70      4.11 o 
 -13   3  -9        0.38       -3.15      3.15 o 
 -11   3  -9        0.52        2.78      3.31 o 
  -9   3  -9        3.16       -1.71      2.77 o 
  -7   3  -9        0.78       -0.19      2.60 o 
  -5   3  -9        1.81       -1.30      2.18 o 
  -3   3  -9        5.46       10.08      3.11 o 
  -1   3  -9       26.92       27.50      3.06 o 
   1   3  -9       86.33       92.64      4.62 o 
   3   3  -9      184.50      197.83      6.51 o 
   5   3  -9        1.85       -1.88      1.90 o 
   7   3  -9      245.00      241.98      8.50 o 
   9   3  -9       91.52      102.20      4.76 o 
  11   3  -9      102.72      108.72      5.05 o 
  13   3  -9        2.70        2.88      2.31 o 
  15   3  -9       52.57       47.67      3.95 o 
  17   3  -9        4.66        4.34      2.01 o 
  19   3  -9        9.53        7.91      2.44 o 
  21   3  -9        5.42        6.36      5.94 o 
  23   3  -9       48.21       44.61      4.20 o 
  25   3  -9        8.83        6.75      3.09 o 
  27   3  -9        0.40        4.89      3.79 o 
 -12   4  -9        1.91        0.91      7.06 o 
 -10   4  -9        5.03        8.18      3.42 o 
  -8   4  -9        3.67       -0.93      3.35 o 
  -6   4  -9        4.16       12.55      3.06 o 
  -4   4  -9        3.45        4.14      2.46 o 
  -2   4  -9       80.89       88.64      4.52 o 
   0   4  -9        0.66       -1.66      1.86 o 
   2   4  -9       20.19       25.50      4.04 o 
   4   4  -9       27.61       32.47      3.11 o 
   6   4  -9       22.25       21.21      3.95 o 
   8   4  -9        8.08        5.01      2.31 o 
  10   4  -9        0.00        0.59      1.93 o 
  12   4  -9       58.09       60.01      9.37 o 
  14   4  -9       67.13       71.74      4.63 o 
  16   4  -9        4.57        7.51      3.52 o 
  18   4  -9        0.29       -1.45      2.07 o 
  20   4  -9        8.73        8.94      3.29 o 
  22   4  -9        6.06       11.24      3.45 o 
  24   4  -9       10.86        9.02      2.97 o 
  26   4  -9        1.72        5.24      3.69 o 
 -11   5  -9        0.15        2.71      3.33 o 
  -9   5  -9        1.63        5.74      3.86 o 
  -7   5  -9        3.97        3.55      2.83 o 
  -5   5  -9       19.80       23.86      5.89 o 
  -3   5  -9       15.87       14.39      2.73 o 
  -1   5  -9       10.54       11.04      3.58 o 
   1   5  -9        7.36        4.08      1.99 o 
   3   5  -9        0.47        2.62      1.74 o 
   5   5  -9       21.62       19.35      2.41 o 
   7   5  -9       12.45        8.35      2.01 o 
   9   5  -9        7.69        5.73      2.01 o 
  11   5  -9        0.56        1.55      1.95 o 
  13   5  -9        0.11       -1.62      1.62 o 
  15   5  -9       57.35       54.60      4.25 o 
  17   5  -9        0.52       -2.25      2.25 o 
  19   5  -9        2.37        0.40      3.14 o 
  21   5  -9       15.49       21.31      4.11 o 
  23   5  -9       30.54       26.28      3.81 o 
  25   5  -9        3.53        2.41      2.96 o 
  -8   6  -9        8.71       19.18      6.46 o 
  -6   6  -9       14.02        7.24      5.72 o 
  -4   6  -9       59.61       67.66      8.37 o 
  -2   6  -9       21.07       31.23      6.27 o 
   0   6  -9        0.31       -0.89      4.07 o 
   2   6  -9       15.71       24.70      5.48 o 
   4   6  -9        1.46       -0.79      3.70 o 
   6   6  -9       45.97       48.89      6.43 o 
   8   6  -9       28.33       28.04      3.50 o 
  10   6  -9        1.94       -0.33      2.03 o 
  12   6  -9       14.99       18.13      2.89 o 
  14   6  -9       21.47       28.11      6.22 o 
  16   6  -9        3.41        4.94      2.62 o 
  18   6  -9       14.63       18.22      7.41 o 
  20   6  -9        5.81        3.95      3.13 o 
  22   6  -9        8.93        9.22      3.05 o 
  24   6  -9        2.38        4.17      5.04 o 
  -5   7  -9        1.60        5.62      5.69 o 
  -3   7  -9       34.74       47.00      7.77 o 
  -1   7  -9        5.71       -1.08      4.80 o 
   1   7  -9        0.64       -0.87      4.12 o 
   3   7  -9        1.59       -3.07      3.83 o 
   5   7  -9        9.58        8.35      4.65 o 
   7   7  -9       53.59       66.19      7.19 o 
   9   7  -9        3.69        5.72      4.36 o 
  11   7  -9       14.05       19.39      5.22 o 
  13   7  -9        9.27        3.34      2.98 o 
  15   7  -9        0.18        5.38      2.49 o 
  17   7  -9        2.40        4.17      3.67 o 
  19   7  -9        7.31       10.13      4.28 o 
  21   7  -9        0.94        6.72      4.70 o 
   0   8  -9        2.45        1.73      4.75 o 
   2   8  -9        4.53        2.26      4.51 o 
  16   8  -9        5.06        5.54      3.62 o 
 -16   0  -8        0.47        4.20      5.22 o 
 -14   0  -8        0.72        1.89      4.30 o 
 -12   0  -8        7.16       10.97      4.54 o 
 -10   0  -8        2.96        3.25      3.96 o 
  -8   0  -8        3.95       -2.36      3.33 o 
  -6   0  -8       94.77       95.87      7.64 o 
  -4   0  -8       17.90       21.21      4.36 o 
  -2   0  -8      430.01      433.71     15.09 o 
   0   0  -8      114.58      103.82      6.38 o 
   2   0  -8        1.55        5.09      2.49 o 
   4   0  -8       78.51       88.52      5.93 o 
   6   0  -8      680.58      687.93     20.37 o 
   8   0  -8        7.17        7.40      2.76 o 
  10   0  -8       12.37       19.63      3.41 o 
  12   0  -8      145.92      187.70      8.82 o 
  14   0  -8       20.33       23.49      3.96 o 
  16   0  -8        4.95       -0.31      2.60 o 
  18   0  -8       38.29       40.18      5.43 o 
  20   0  -8       29.03       33.98      9.12 o 
  22   0  -8      142.52      139.83     11.70 o 
  24   0  -8       62.51       78.36      8.63 o 
  26   0  -8       18.64       22.70      6.59 o 
  28   0  -8       90.65       89.47     10.47 o 
  30   0  -8        2.97       10.66      7.01 o 
 -15   1  -8        0.04       -3.04      3.04 o 
 -13   1  -8        0.60       -2.07      2.79 o 
 -11   1  -8        4.95        4.71      2.95 o 
  -9   1  -8        2.05        5.25      2.74 o 
  -7   1  -8        1.45        8.23      2.76 o 
  -5   1  -8      100.23      103.31      5.23 o 
  -3   1  -8      326.56      337.48     10.75 o 
  -1   1  -8       58.05       61.36      3.69 o 
   1   1  -8      104.07      114.48      4.60 o 
   3   1  -8       10.25        4.48      1.76 o 
   5   1  -8      531.77      561.77     12.15 o 
   7   1  -8      253.28      266.50      7.30 o 
   9   1  -8       50.72       39.09      6.72 o 
  11   1  -8       36.61       36.21      3.04 o 
  13   1  -8      104.17       96.43      4.53 o 
  15   1  -8       22.52       16.39      2.63 o 
  17   1  -8       11.46       17.55      2.89 o 
  19   1  -8        5.49        0.36      1.86 o 
  21   1  -8       11.69        3.76      2.57 o 
  23   1  -8       27.39       41.06      7.16 o 
  25   1  -8        6.47        6.46      4.57 o 
  27   1  -8       13.31        9.88      4.10 o 
  29   1  -8       13.48        8.51      5.30 o 
 -16   2  -8        0.69        3.16      6.51 o 
 -14   2  -8        3.25       -0.22      5.39 o 
 -12   2  -8        0.33       -0.96      2.69 o 
 -10   2  -8        7.17        5.15      5.12 o 
  -8   2  -8        2.19        2.54      3.78 o 
  -6   2  -8        2.00        6.13      2.40 o 
  -4   2  -8      126.57      136.72      5.69 o 
  -2   2  -8       81.75       71.67      4.31 o 
   0   2  -8        7.31        2.86      1.90 o 
   2   2  -8       16.67       17.17      3.19 o 
   4   2  -8       37.92       44.92      3.04 o 
   6   2  -8       21.58       23.80      2.98 o 
   8   2  -8       20.14       26.98      2.79 o 
  10   2  -8      113.16      130.68      5.56 o 
  12   2  -8      259.88      256.68      9.28 o 
  14   2  -8       21.21       23.94      2.86 o 
  16   2  -8        4.15        0.65      1.97 o 
  18   2  -8        1.00       -1.34      1.63 o 
  20   2  -8       52.47       77.57      5.22 o 
  22   2  -8       12.10       10.36      2.74 o 
  24   2  -8        4.23        3.32      3.70 o 
  26   2  -8        1.16        0.88      3.49 o 
  28   2  -8        9.72       12.97      9.51 o 
 -15   3  -8        6.26        2.81      4.71 o 
 -13   3  -8        2.70        0.48      3.60 o 
 -11   3  -8       31.13       29.77      4.08 o 
  -9   3  -8       30.00       33.18      4.07 o 
  -7   3  -8        0.07        1.09      2.27 o 
  -5   3  -8        3.55       -1.72      2.07 o 
  -3   3  -8       20.52       26.83      3.05 o 
  -1   3  -8      209.01      192.14      6.49 o 
   1   3  -8       37.54       33.75      5.80 o 
   3   3  -8       42.59       29.68      3.27 o 
   5   3  -8       62.96       83.29      6.78 o 
   7   3  -8        2.39        3.52      1.67 o 
   9   3  -8       13.54       14.85      2.26 o 
  11   3  -8       33.25       28.34      3.28 o 
  13   3  -8     1082.29     1131.48     22.35 o 
  15   3  -8       10.66       16.63      2.24 o 
  17   3  -8       65.76       58.23      3.48 o 
  19   3  -8       79.96       79.70      5.76 o 
  21   3  -8      105.58      104.80      6.22 o 
  23   3  -8        1.41        2.09      3.07 o 
  25   3  -8        5.18        8.28      3.59 o 
  27   3  -8        2.56        4.12      3.89 o 
 -14   4  -8        0.66        2.96      3.28 o 
 -12   4  -8       29.53       35.32      4.37 o 
 -10   4  -8       32.19       42.41      4.65 o 
  -8   4  -8       22.91       21.89      3.33 o 
  -6   4  -8       10.75       12.69      4.19 o 
  -4   4  -8       29.72       26.40      5.39 o 
  -2   4  -8       21.43       22.73      6.05 o 
   0   4  -8        1.25        1.27      2.24 o 
   2   4  -8       29.78       20.43      2.33 o 
   4   4  -8       32.97       27.28      5.22 o 
   6   4  -8       14.17       21.80      2.32 o 
   8   4  -8       13.01       17.96      2.28 o 
  10   4  -8        5.58       18.59      3.14 o 
  12   4  -8       67.15       50.78      3.75 o 
  14   4  -8      178.55      190.37      5.59 o 
  16   4  -8       75.00       86.30      4.92 o 
  18   4  -8       19.61       21.92      3.42 o 
  20   4  -8      126.97      136.77      6.80 o 
  22   4  -8        6.33        6.81      2.77 o 
  24   4  -8        0.69       -3.33      3.46 o 
  26   4  -8       15.13       17.88      4.56 o 
 -13   5  -8        1.41        0.65      6.18 o 
 -11   5  -8       15.51       25.11      5.69 o 
  -9   5  -8        1.94        0.22      2.59 o 
  -7   5  -8        0.84       -2.32      2.32 o 
  -5   5  -8       36.06       42.68      3.55 o 
  -3   5  -8       19.90       15.90      3.60 o 
  -1   5  -8       24.86       29.89      2.64 o 
   1   5  -8       32.98       32.62      2.49 o 
   3   5  -8        3.82        2.45      1.94 o 
   5   5  -8        9.62        5.44      1.62 o 
   7   5  -8        2.78        3.71      1.63 o 
   9   5  -8       13.83       14.94      3.11 o 
  11   5  -8        2.45        1.15      1.65 o 
  13   5  -8        3.83        0.00      2.02 o 
  15   5  -8        3.16        0.28      4.16 o 
  17   5  -8       15.38       12.94      2.83 o 
  19   5  -8       17.73       18.51      5.03 o 
  21   5  -8        4.79        2.09      4.14 o 
  23   5  -8        3.45        8.79      3.02 o 
  25   5  -8        7.31        9.37      3.92 o 
 -10   6  -8        2.90        2.34      3.03 o 
  -8   6  -8        0.18       -2.63      2.63 o 
  -6   6  -8        0.64        4.29      2.59 o 
  -4   6  -8        0.26       -0.39      4.15 o 
  -2   6  -8        9.38        4.02      4.41 o 
   0   6  -8        0.05        1.21      3.60 o 
   2   6  -8        3.30        2.20      3.49 o 
   4   6  -8       56.67       59.91      6.56 o 
   6   6  -8       41.95       38.15      2.69 o 
   8   6  -8       78.85       65.58      3.64 o 
  10   6  -8        9.60        4.06      2.14 o 
  12   6  -8        3.21        5.37      3.52 o 
  14   6  -8        5.80       12.45      2.69 o 
  16   6  -8        1.63        3.44      2.56 o 
  18   6  -8        1.59       -0.25      2.52 o 
  20   6  -8        2.37        6.79      3.06 o 
  22   6  -8       42.19       42.46      6.85 o 
  24   6  -8        0.29       -2.73      4.15 o 
  -7   7  -8        6.78       -0.39      4.99 o 
  -5   7  -8        0.90       -0.94      4.75 o 
  -3   7  -8        0.55       -1.89      4.36 o 
  -1   7  -8        0.11        0.92      4.30 o 
   1   7  -8        1.31        3.46      3.94 o 
   3   7  -8        0.99        2.36      3.91 o 
   5   7  -8       93.23       95.55      8.37 o 
   7   7  -8       84.56       77.10      7.35 o 
   9   7  -8        0.90       -2.57      3.39 o 
  11   7  -8        1.17        0.38      2.04 o 
  13   7  -8        1.01        3.64      3.39 o 
  15   7  -8        2.45        6.58      2.60 o 
  17   7  -8        4.53        2.23      3.60 o 
  19   7  -8        2.34        0.03      3.83 o 
  21   7  -8       39.31       45.14      6.88 o 
  14   8  -8        2.54       -0.05      3.10 o 
  16   8  -8        0.41        2.89      3.36 o 
  18   8  -8        4.42       -2.26      3.41 o 
 -17   1  -7        0.38       -2.87      3.20 o 
 -15   1  -7        0.36       -0.94      5.34 o 
 -13   1  -7       24.82       32.29      4.24 o 
 -11   1  -7        9.50        3.43      2.94 o 
  -9   1  -7        1.07       -1.66      2.26 o 
  -7   1  -7       11.26       12.24      2.66 o 
  -5   1  -7      388.12      371.62      9.75 o 
  -3   1  -7       18.84       13.29      2.41 o 
  -1   1  -7      217.88      227.56      6.50 o 
   1   1  -7       90.62       85.25      3.70 o 
   3   1  -7      344.82      382.75      8.81 o 
   5   1  -7     1144.82     1194.47     21.86 o 
   7   1  -7       50.22       47.32      2.89 o 
   9   1  -7      204.16      252.83      6.82 o 
  11   1  -7      672.95      650.69     15.54 o 
  13   1  -7        3.25        6.92      2.02 o 
  15   1  -7       66.48       77.05      4.25 o 
  17   1  -7        2.54        2.08      1.72 o 
  19   1  -7        5.42       -1.71      1.71 o 
  21   1  -7       10.86        9.11      4.58 o 
  23   1  -7       10.98       12.75      3.87 o 
  25   1  -7        1.20        0.20      3.13 o 
  27   1  -7        1.67        2.86      3.84 o 
  29   1  -7        2.28        4.85      4.07 o 
 -18   2  -7        4.74        5.77      3.98 o 
 -16   2  -7        1.26        1.10      6.21 o 
 -14   2  -7        1.27        0.70      6.56 o 
 -12   2  -7       17.28       15.70      6.18 o 
 -10   2  -7        0.43       -1.65      2.43 o 
  -8   2  -7        2.44        1.42      2.34 o 
  -6   2  -7      146.40      148.68     11.56 o 
  -4   2  -7      404.89      410.82     10.04 o 
  -2   2  -7      189.64      186.46      9.19 o 
   0   2  -7      210.11      227.80      6.34 o 
   2   2  -7      251.78      220.52      6.93 o 
   4   2  -7      994.52      997.29     18.41 o 
   6   2  -7      105.54      103.15      4.03 o 
   8   2  -7       78.30       77.01      3.50 o 
  10   2  -7       16.01        5.35      1.83 o 
  12   2  -7       65.65       59.43      5.00 o 
  14   2  -7        0.43       -1.16      1.74 o 
  16   2  -7       15.16       15.30      2.13 o 
  18   2  -7       13.59       21.40      4.58 o 
  20   2  -7        0.73       -1.90      1.90 o 
  22   2  -7        2.32        2.33      4.25 o 
  24   2  -7       10.14        7.27      3.53 o 
  26   2  -7        6.87        3.31      5.25 o 
  28   2  -7        0.56        1.87      3.86 o 
 -17   3  -7        4.23       -0.12      3.41 o 
 -15   3  -7        4.84        3.07      3.51 o 
 -13   3  -7       12.92       18.09      4.32 o 
 -11   3  -7        8.05        8.31      3.10 o 
  -9   3  -7        5.58        1.52      3.74 o 
  -7   3  -7        4.64       -2.05      2.14 o 
  -5   3  -7      104.03      112.18      5.27 o 
  -3   3  -7      675.95      653.99     14.06 o 
  -1   3  -7      236.84      242.10      6.68 o 
   1   3  -7      179.94      166.07      6.65 o 
   3   3  -7      448.57      485.55     10.16 o 
   5   3  -7      310.85      299.82     12.57 o 
   7   3  -7      113.96      112.52      4.18 o 
   9   3  -7       16.38       24.85      2.39 o 
  11   3  -7      234.87      242.01      7.14 o 
  13   3  -7       10.10        4.89      3.63 o 
  15   3  -7        1.62        3.62      2.17 o 
  17   3  -7       12.57        9.21      2.56 o 
  19   3  -7        0.50       -2.13      2.13 o 
  21   3  -7       12.09       18.93      4.17 o 
  23   3  -7       33.05       44.81      4.85 o 
  25   3  -7        7.55       11.82      3.91 o 
  27   3  -7        0.52        3.92      4.67 o 
 -16   4  -7        2.87       -0.33      3.42 o 
 -14   4  -7        0.90       -1.72      2.82 o 
 -12   4  -7        1.00        1.34      2.92 o 
 -10   4  -7       13.48       14.29      6.47 o 
  -8   4  -7       10.20        5.38      2.50 o 
  -6   4  -7       98.22      110.53      7.56 o 
  -4   4  -7        1.34        0.08      1.95 o 
  -2   4  -7        2.34       -0.61      2.31 o 
   0   4  -7       41.13       33.21      2.81 o 
   2   4  -7       95.42      101.52      3.67 o 
   4   4  -7       38.74       41.39      3.91 o 
   6   4  -7      359.83      405.77      9.14 o 
   8   4  -7       22.59       21.95      2.33 o 
  10   4  -7       74.83       82.41      4.11 o 
  12   4  -7        6.01        5.35      1.80 o 
  14   4  -7       67.45       61.41      4.02 o 
  16   4  -7        0.91       -1.89      1.89 o 
  18   4  -7        3.24        0.02      2.45 o 
  20   4  -7       93.29       95.55      4.95 o 
  22   4  -7       65.67       60.89      6.90 o 
  24   4  -7        3.70        4.78      3.35 o 
  26   4  -7        7.76       10.41      9.43 o 
 -15   5  -7        0.54       -0.30      3.06 o 
 -13   5  -7        1.34        1.13      2.91 o 
 -11   5  -7        2.61        3.59      2.90 o 
  -9   5  -7       15.04        9.34      3.33 o 
  -7   5  -7        7.10        5.21      2.48 o 
  -5   5  -7       46.69       60.42      3.81 o 
  -3   5  -7       44.01       45.49      3.17 o 
  -1   5  -7       27.31       24.56      2.24 o 
   1   5  -7       11.10        7.84      1.81 o 
   3   5  -7      256.43      252.46      6.08 o 
   5   5  -7      156.55      168.90      5.21 o 
   7   5  -7      103.41      112.83      5.98 o 
   9   5  -7       33.09       28.21      2.80 o 
  11   5  -7      325.68      331.40      8.91 o 
  13   5  -7        0.36       -1.86      1.86 o 
  15   5  -7        1.10       -1.24      1.87 o 
  17   5  -7        5.57        3.34      2.50 o 
  19   5  -7       26.67       26.39      5.43 o 
  21   5  -7        1.43        1.78      4.53 o 
  23   5  -7       18.05       20.56      4.14 o 
  25   5  -7        8.24       12.57      5.22 o 
 -12   6  -7        0.89        0.57      2.99 o 
 -10   6  -7       52.26       62.36      5.92 o 
  -8   6  -7       16.74       24.29      3.30 o 
  -6   6  -7       17.89       14.17      2.77 o 
  -4   6  -7        0.30       -0.01      1.93 o 
  -2   6  -7        1.70       -0.34      3.62 o 
   0   6  -7       23.31       23.78      5.04 o 
   2   6  -7       59.61       57.68      6.27 o 
   4   6  -7        6.81        9.68      3.88 o 
   6   6  -7       35.57       45.51      3.79 o 
   8   6  -7      220.77      218.10      6.41 o 
  10   6  -7      115.76      112.25      6.99 o 
  12   6  -7      148.22      163.53      6.23 o 
  14   6  -7        1.11        1.04      2.44 o 
  16   6  -7       18.27       17.77      3.86 o 
  18   6  -7        3.88        6.75      2.74 o 
  20   6  -7        0.40        2.96      2.88 o 
  22   6  -7       39.02       35.95      6.80 o 
  24   6  -7        3.62        8.50      5.14 o 
 -11   7  -7        3.94        4.25      5.62 o 
  -9   7  -7       14.39        5.07      5.04 o 
  -7   7  -7        2.92        1.47      4.80 o 
  -5   7  -7       10.55        5.46      4.86 o 
  -3   7  -7        0.55        1.36      3.91 o 
  -1   7  -7        3.36       -2.23      3.65 o 
   1   7  -7       15.86       14.64      4.51 o 
   3   7  -7        6.24        2.94      3.73 o 
   5   7  -7       56.03       54.12      6.01 o 
   7   7  -7       84.86       74.66      7.06 o 
   9   7  -7       15.55       21.98      2.56 o 
  11   7  -7       21.04       18.09      2.65 o 
  13   7  -7        9.59        4.33      2.29 o 
  15   7  -7       41.52       44.98      5.20 o 
  17   7  -7        4.94       -1.05      3.20 o 
  19   7  -7        0.42        0.52      4.02 o 
  21   7  -7        1.73        0.94      4.41 o 
  12   8  -7        8.00        5.90      3.04 o 
  14   8  -7        6.64        4.02      3.46 o 
  16   8  -7        8.93       14.57      4.30 o 
  18   8  -7        0.98       -3.39      3.39 o 
 -20   0  -6       31.36       46.90      8.77 o 
 -18   0  -6        6.92        9.47      5.33 o 
 -16   0  -6       19.18       35.80      6.40 o 
 -14   0  -6        1.81        1.94      3.70 o 
 -12   0  -6      138.22      110.22      8.45 o 
 -10   0  -6       59.61       62.49      6.06 o 
  -8   0  -6        8.79       12.62      3.81 o 
  -6   0  -6       96.71       73.25      5.80 o 
  -4   0  -6       22.76       11.63      2.94 o 
  -2   0  -6       98.46      101.93      5.67 o 
   0   0  -6      238.60      228.93      8.42 o 
   2   0  -6      431.35      353.43     11.15 o 
   4   0  -6     2222.50     2250.71     53.75 o 
   6   0  -6      431.38      435.12     13.25 o 
   8   0  -6       62.13       50.89      3.91 o 
  10   0  -6      532.52      551.28     16.32 o 
  12   0  -6      211.34      164.34      7.87 o 
  14   0  -6      687.93      751.23     22.41 o 
  16   0  -6      521.02      561.88     18.42 o 
  18   0  -6      197.70      183.45      7.24 o 
  20   0  -6      686.95      686.57     23.59 o 
  22   0  -6      342.02      320.67     15.48 o 
  24   0  -6       94.49      116.97     10.13 o 
  26   0  -6       58.20       72.64      8.95 o 
  28   0  -6        4.69        4.33      6.11 o 
  30   0  -6        7.39       16.51      7.06 o 
 -19   1  -6        8.97       13.46      8.58 o 
 -17   1  -6        4.28        3.67      3.45 o 
 -15   1  -6        4.64        2.08      2.93 o 
 -13   1  -6       51.80       58.13      6.01 o 
 -11   1  -6        5.93        2.92      2.63 o 
  -9   1  -6       18.20       14.18      3.86 o 
  -7   1  -6       28.98       30.97      3.13 o 
  -5   1  -6      231.70      220.52      6.70 o 
  -3   1  -6        7.82        0.42      1.46 o 
  -1   1  -6        7.48       -1.16      1.17 o 
   1   1  -6       72.90       73.33      3.13 o 
   3   1  -6      502.41      568.26     11.26 o 
   5   1  -6      270.03      329.70     21.83 o 
   7   1  -6        1.11        0.02      2.85 o 
   9   1  -6       34.05       36.59      2.46 o 
  11   1  -6      264.46      302.74      9.68 o 
  13   1  -6      517.62      569.83     12.61 o 
  15   1  -6        4.05        4.26      1.55 o 
  17   1  -6        2.48        0.37      1.71 o 
  19   1  -6       59.50       56.18      4.95 o 
  21   1  -6      214.08      221.82     11.04 o 
  23   1  -6       26.04       19.66      4.46 o 
  25   1  -6       36.12       28.54      4.73 o 
  27   1  -6        0.34       -0.12      5.77 o 
  29   1  -6        6.46        0.26      5.03 o 
 -18   2  -6        4.23        5.23      3.56 o 
 -16   2  -6        0.13       -2.82      2.82 o 
 -14   2  -6        2.19       -2.34      2.34 o 
 -12   2  -6        3.49        5.66      2.81 o 
 -10   2  -6        0.36       -1.98      2.68 o 
  -8   2  -6       66.60       54.25      5.67 o 
  -6   2  -6       25.61       28.88      5.52 o 
  -4   2  -6      248.37      251.19      7.01 o 
  -2   2  -6      206.81      189.09      5.46 o 
   0   2  -6      103.45      123.10      8.41 o 
   2   2  -6      203.68      268.20      6.41 o 
   4   2  -6       59.33       91.85      7.10 o 
   6   2  -6      157.12      204.87      5.60 o 
   8   2  -6        3.58        7.33      2.19 o 
  10   2  -6      335.72      339.67     10.13 o 
  12   2  -6      259.23      231.02      6.70 o 
  14   2  -6        1.78       -1.19      1.19 o 
  16   2  -6        0.76        0.16      1.80 o 
  18   2  -6      146.58      137.81      7.90 o 
  20   2  -6      285.00      264.22      7.51 o 
  22   2  -6        3.04        6.36      3.17 o 
  24   2  -6        0.53        0.17      4.58 o 
  26   2  -6        8.50       15.35      5.05 o 
  28   2  -6        4.50       -1.50      3.77 o 
 -19   3  -6        7.29        0.92      5.75 o 
 -17   3  -6        0.52       -3.04      3.04 o 
 -15   3  -6        0.48        1.27      2.85 o 
 -13   3  -6        0.06       -2.25      2.43 o 
 -11   3  -6       65.63       65.20      4.73 o 
  -9   3  -6       45.93       41.70      3.81 o 
  -7   3  -6        4.71        5.77      2.70 o 
  -5   3  -6     1744.66     1770.00     31.46 o 
  -3   3  -6       13.34        9.54      2.01 o 
  -1   3  -6      164.48      186.76      5.31 o 
   1   3  -6        2.89        2.37      0.88 o 
   3   3  -6      109.23      122.31      2.91 o 
   5   3  -6       85.65       78.29      2.83 o 
   7   3  -6      548.09      618.38     12.35 o 
   9   3  -6      862.43      870.09     16.51 o 
  11   3  -6      219.68      197.61      7.13 o 
  13   3  -6       45.15       50.27      2.76 o 
  15   3  -6      122.79      111.83      5.13 o 
  17   3  -6      150.78      165.67      6.57 o 
  19   3  -6        4.19        0.44      2.12 o 
  21   3  -6       56.02       43.64      4.62 o 
  23   3  -6       41.61       45.05      4.97 o 
  25   3  -6        3.08        0.40      3.35 o 
  27   3  -6        1.50        5.09      4.04 o 
 -18   4  -6        0.67       -5.05      5.05 o 
 -16   4  -6        1.78        2.78      3.09 o 
 -14   4  -6        1.63        5.02      5.89 o 
 -12   4  -6        3.80        5.40      2.79 o 
 -10   4  -6       40.13       42.98      7.26 o 
  -8   4  -6       38.20       40.87      6.38 o 
  -6   4  -6       84.12       70.41      4.06 o 
  -4   4  -6      463.13      480.91     10.79 o 
  -2   4  -6       43.96       33.46      3.16 o 
   0   4  -6       71.91       66.72      2.11 o 
   2   4  -6       61.48       70.47      2.05 o 
   4   4  -6        7.05        7.27      3.17 o 
   6   4  -6      475.97      482.07      7.92 o 
   8   4  -6       29.93       32.89      2.45 o 
  10   4  -6      773.08      776.03     12.59 o 
  12   4  -6       22.57       23.58      2.76 o 
  14   4  -6      201.94      198.00      6.75 o 
  16   4  -6       35.31       36.95      3.60 o 
  18   4  -6      102.66      106.29      6.38 o 
  20   4  -6       31.62       38.03      4.99 o 
  22   4  -6       40.91       43.88      4.72 o 
  24   4  -6        6.09        6.67      3.66 o 
  26   4  -6        1.57        1.37      3.35 o 
 -15   5  -6        0.38       -2.79      2.79 o 
 -13   5  -6        0.07        0.07      2.81 o 
 -11   5  -6        1.07       -0.52      2.62 o 
  -9   5  -6       37.67       30.08      3.32 o 
  -7   5  -6        1.25        1.94      2.15 o 
  -5   5  -6        5.76        5.54      2.09 o 
  -3   5  -6       13.65       16.77      4.34 o 
  -1   5  -6        5.22        2.01      1.52 o 
   1   5  -6        1.16        0.47      2.91 o 
   3   5  -6      170.55      201.66      9.42 o 
   5   5  -6      641.35      687.08     13.25 o 
   7   5  -6      116.84       95.70      3.93 o 
   9   5  -6       31.46       36.28      3.75 o 
  11   5  -6      320.65      326.22     10.66 o 
  13   5  -6       16.16       15.88      2.70 o 
  15   5  -6       17.24       12.89      2.73 o 
  17   5  -6       66.65       68.25     11.30 o 
  19   5  -6        1.32        2.16      2.23 o 
  21   5  -6       28.84       43.52      4.61 o 
  23   5  -6        9.80        4.58      3.34 o 
  25   5  -6        2.06       -0.24      4.51 o 
 -14   6  -6        3.78        4.23      6.52 o 
 -12   6  -6        4.81       11.04      3.30 o 
 -10   6  -6       26.66       35.64      3.75 o 
  -8   6  -6        0.83        0.33      2.27 o 
  -6   6  -6        2.11        2.37      4.33 o 
  -4   6  -6        9.86       17.78      2.16 o 
  -2   6  -6        6.77        3.83      3.78 o 
   0   6  -6       12.20        7.24      3.67 o 
   2   6  -6       30.06       24.09      4.30 o 
   4   6  -6      316.77      293.54     12.26 o 
   6   6  -6        7.53        9.04      1.73 o 
   8   6  -6       13.13       11.69      2.31 o 
  10   6  -6        0.03        0.84      1.95 o 
  12   6  -6       79.69       80.17      4.43 o 
  14   6  -6        2.59       -0.28      2.09 o 
  16   6  -6       21.40       21.21      3.20 o 
  18   6  -6        3.82        0.99      3.76 o 
  20   6  -6        1.19       -0.87      3.99 o 
  22   6  -6        1.50        2.07      4.36 o 
  24   6  -6        0.90       -2.78      4.62 o 
 -11   7  -6        4.35        4.97      2.88 o 
  -9   7  -6        0.59       -4.49      4.59 o 
  -7   7  -6       10.83        8.35      4.91 o 
  -5   7  -6        4.69        0.21      3.70 o 
  -3   7  -6        6.66        2.02      3.78 o 
  -1   7  -6        3.98        0.97      3.49 o 
   1   7  -6        0.55        3.52      3.41 o 
   3   7  -6      129.88      110.70      7.85 o 
   5   7  -6       76.83       74.93      6.51 o 
   7   7  -6        0.13        0.05      1.64 o 
   9   7  -6        2.03        0.74      1.86 o 
  11   7  -6        0.43       -1.36      2.41 o 
  13   7  -6        1.84        0.13      2.91 o 
  15   7  -6       86.24       74.77      6.67 o 
  17   7  -6       51.13       57.32      6.56 o 
  19   7  -6       55.80       62.83      7.22 o 
  21   7  -6       17.89       22.52      6.04 o 
  10   8  -6        9.91        8.79      2.83 o 
  12   8  -6        6.30        6.61      3.20 o 
  14   8  -6       22.46       18.63      4.09 o 
  16   8  -6        0.89        0.89      3.78 o 
  18   8  -6       12.23        6.35      4.83 o 
  13   9  -6        8.12       12.33      3.88 o 
  15   9  -6        7.21       17.85      4.65 o 
 -21   1  -5        0.24        2.36      4.12 o 
 -19   1  -5        0.70       -3.21      3.21 o 
 -17   1  -5        0.37       -2.73      2.73 o 
 -15   1  -5        0.73       -0.18      2.73 o 
 -13   1  -5       44.90       43.76      6.18 o 
 -11   1  -5        0.93       -0.16      2.44 o 
  -9   1  -5        3.53        3.54      2.05 o 
  -7   1  -5      295.92      286.41      7.78 o 
  -5   1  -5      118.15      130.56      6.32 o 
  -3   1  -5       74.53       62.81      3.11 o 
  -1   1  -5       51.05       60.90      2.81 o 
   1   1  -5      116.69      112.37     10.41 o 
   3   1  -5      704.60      813.00     20.38 o 
   5   1  -5      449.86      516.57     10.02 o 
   7   1  -5       23.81       33.10      6.73 o 
   9   1  -5     1209.03     1220.67     24.37 o 
  11   1  -5       11.67       14.44      3.58 o 
  13   1  -5      481.99      451.41      8.63 o 
  15   1  -5      371.70      388.62      8.20 o 
  17   1  -5      162.18      171.08      5.42 o 
  19   1  -5      162.17      158.43      9.71 o 
  21   1  -5       12.53        5.66      3.40 o 
  23   1  -5        8.31        7.08      3.37 o 
  25   1  -5       10.43        9.11      3.69 o 
  27   1  -5        1.41       -1.96      4.75 o 
  29   1  -5        4.75        3.08      4.03 o 
 -20   2  -5        4.22        4.13      6.78 o 
 -18   2  -5        1.84       -0.95      3.04 o 
 -16   2  -5        0.59       -0.79      2.69 o 
 -14   2  -5       56.24       67.11      4.99 o 
 -12   2  -5        2.96        3.68      2.66 o 
 -10   2  -5       24.37       28.82      3.19 o 
  -8   2  -5        9.93        9.64      2.93 o 
  -6   2  -5      119.74       95.87      4.19 o 
  -4   2  -5       21.37        9.79      1.80 o 
  -2   2  -5      275.23      260.14      6.31 o 
   0   2  -5       58.58       61.69      2.67 o 
   2   2  -5     1312.71     1195.78     16.63 o 
   4   2  -5      122.89      106.21      4.37 o 
   6   2  -5     1226.19     1386.28     23.80 o 
   8   2  -5      662.99      670.21     13.18 o 
  10   2  -5      209.55      199.00      5.73 o 
  12   2  -5       11.53        6.66      1.47 o 
  14   2  -5       89.39       73.55      6.50 o 
  16   2  -5        7.14        3.77      2.35 o 
  18   2  -5       73.22       84.05      4.12 o 
  20   2  -5       93.03      124.51      6.56 o 
  22   2  -5        8.58        2.35      3.13 o 
  24   2  -5        2.63       -1.01      2.85 o 
  26   2  -5       19.20        9.12      4.00 o 
  28   2  -5        8.53       13.49      4.64 o 
 -19   3  -5       10.20        6.18      3.88 o 
 -17   3  -5        0.30       -2.97      2.97 o 
 -15   3  -5        1.36        0.51      2.93 o 
 -13   3  -5        3.99        6.25      3.07 o 
 -11   3  -5        0.10       -0.68      2.68 o 
  -9   3  -5      133.00      141.29      5.95 o 
  -7   3  -5      284.31      265.56     13.52 o 
  -5   3  -5       11.67        7.77      2.01 o 
  -3   3  -5        5.46        2.13      1.33 o 
  -1   3  -5       28.17       27.07      2.39 o 
   1   3  -5       89.97       73.43      2.27 o 
   3   3  -5      174.25      143.45      2.92 o 
   5   3  -5     3811.51     3919.40     50.82 o 
   7   3  -5      486.74      506.72     10.38 o 
   9   3  -5      107.26      120.61      5.99 o 
  11   3  -5       78.19       72.83      3.61 o 
  13   3  -5       28.54       24.13      2.97 o 
  15   3  -5       24.64       27.54      2.92 o 
  17   3  -5       26.06       19.36      2.52 o 
  19   3  -5       58.58       52.52      4.47 o 
  21   3  -5        2.20       -3.32      6.18 o 
  23   3  -5        4.13       -2.67      2.69 o 
  25   3  -5       13.19       15.31      4.25 o 
  27   3  -5        0.91        2.51      3.79 o 
 -18   4  -5        0.72       -1.07      4.13 o 
 -16   4  -5        0.37       -2.58      2.83 o 
 -14   4  -5        3.48        3.28      3.16 o 
 -12   4  -5       68.88       63.98      4.68 o 
 -10   4  -5       20.70       17.85      3.00 o 
  -8   4  -5        1.07       -1.16      2.14 o 
  -6   4  -5       83.61       88.40     11.40 o 
  -4   4  -5      393.77      370.18      8.56 o 
  -2   4  -5       34.15       24.56      1.40 o 
   0   4  -5       14.84       12.82      0.91 o 
   2   4  -5      658.72      686.94     20.08 o 
   4   4  -5       79.32       76.96      3.91 o 
   6   4  -5       41.32       35.88      1.52 o 
   8   4  -5        7.71        0.82      1.42 o 
  10   4  -5      727.39      747.41     16.82 o 
  12   4  -5        5.28        6.65      2.15 o 
  14   4  -5        3.58       -1.37      3.28 o 
  16   4  -5       28.14       22.98      2.54 o 
  18   4  -5       74.30       76.21      4.11 o 
  20   4  -5       78.19      101.04      5.95 o 
  22   4  -5        1.26       -2.80      2.80 o 
  24   4  -5        4.19        3.81      3.35 o 
  26   4  -5        1.49        7.61      5.62 o 
 -17   5  -5        1.50       -1.52      3.01 o 
 -15   5  -5       22.69       26.16      5.87 o 
 -13   5  -5        9.10       12.05      3.13 o 
 -11   5  -5        5.56        4.03      2.61 o 
  -9   5  -5       10.79        7.81      2.57 o 
  -7   5  -5      201.01      217.70      9.21 o 
  -5   5  -5        6.34        6.11      2.01 o 
  -3   5  -5       11.53        9.07      1.58 o 
  -1   5  -5       12.87        8.00      3.12 o 
   1   5  -5       88.64       92.09      6.32 o 
   3   5  -5      239.69      231.34      9.82 o 
   5   5  -5      509.07      503.56      9.22 o 
   7   5  -5       24.79       29.41      2.32 o 
   9   5  -5       24.78       23.10      2.73 o 
  11   5  -5      307.56      291.53     11.07 o 
  13   5  -5       39.65       33.74      3.15 o 
  15   5  -5       26.14       22.77      3.00 o 
  17   5  -5       31.71       30.58      4.48 o 
  19   5  -5      105.43       94.01      5.75 o 
  21   5  -5        2.82        8.35      3.18 o 
  23   5  -5       10.10        3.25      4.46 o 
  25   5  -5        6.36       -1.26      4.38 o 
 -16   6  -5        0.13        3.66      6.21 o 
 -14   6  -5        3.03        6.15      5.59 o 
 -12   6  -5       20.25       15.26      9.05 o 
 -10   6  -5       86.53       88.76      4.94 o 
  -8   6  -5        5.87        4.47      3.91 o 
  -6   6  -5       61.50       63.75      3.62 o 
  -4   6  -5        3.26        0.00      1.52 o 
  -2   6  -5        1.78       -0.50      3.10 o 
   0   6  -5       55.94       45.61      5.04 o 
   2   6  -5       53.21       65.61      5.67 o 
   4   6  -5      280.98      279.98      6.49 o 
   6   6  -5        1.67        0.66      1.92 o 
   8   6  -5       21.34       19.38      2.37 o 
  10   6  -5      279.98      279.10     10.80 o 
  12   6  -5       48.91       47.89      3.51 o 
  14   6  -5      157.73      163.97      6.33 o 
  16   6  -5      139.29      135.38      6.23 o 
  18   6  -5       93.35      100.28      8.45 o 
  20   6  -5       81.76       87.84      8.45 o 
  22   6  -5       14.72       17.69      5.83 o 
  24   6  -5        0.02        8.11      5.28 o 
 -13   7  -5       12.17       19.74      3.74 o 
 -11   7  -5       47.21       63.07      4.59 o 
  -9   7  -5       10.23       13.12      2.83 o 
  -7   7  -5       20.43       20.91      4.30 o 
  -5   7  -5       12.14       12.62      4.49 o 
  -3   7  -5       19.27       24.80      4.80 o 
  -1   7  -5       13.55       18.61      4.20 o 
   1   7  -5        1.47        0.18      3.04 o 
   3   7  -5       18.54       15.38      3.65 o 
   5   7  -5       12.76        9.79      4.41 o 
   7   7  -5       16.40       18.63      3.52 o 
   9   7  -5       55.58       66.66      4.96 o 
  11   7  -5        8.55        4.83      2.97 o 
  13   7  -5        6.25        2.73      3.39 o 
  15   7  -5        6.09        7.53      3.94 o 
  17   7  -5        1.82        0.76      3.78 o 
  19   7  -5        0.15       10.26      4.75 o 
  21   7  -5        7.97       10.00      5.41 o 
   6   8  -5       11.47       11.86      2.60 o 
   8   8  -5        5.08        1.42      2.55 o 
  10   8  -5       13.26       18.92      3.54 o 
  12   8  -5       13.28       16.17      3.86 o 
  14   8  -5        0.63        6.43      3.57 o 
  16   8  -5        2.32        0.08      3.49 o 
  18   8  -5        6.08        4.54      4.41 o 
  20   8  -5        1.99        1.65      4.65 o 
   9   9  -5       14.28        8.69      3.54 o 
  11   9  -5       29.49       37.00      4.80 o 
  13   9  -5        2.09        4.36      3.81 o 
  15   9  -5        0.87       -0.55      3.83 o 
 -22   0  -4        6.02        9.19      6.40 o 
 -20   0  -4        2.95        3.54      5.56 o 
 -18   0  -4       11.97       12.28      5.14 o 
 -16   0  -4      158.47      165.52     10.84 o 
 -14   0  -4        3.96        3.60      3.73 o 
 -12   0  -4       10.35        9.66      3.75 o 
 -10   0  -4      225.01      249.87     10.63 o 
  -8   0  -4      518.83      543.33     16.85 o 
  -6   0  -4      212.05      251.71      9.50 o 
  -4   0  -4     7419.43     7881.82    174.86 o 
  -2   0  -4     4460.04     4497.17    101.64 o 
   0   0  -4     2709.13     2668.28     60.31 o 
   2   0  -4    12492.76    12198.93    275.67 o 
   4   0  -4     2683.35     2974.54     67.42 o 
   6   0  -4      649.97      563.90     14.88 o 
   8   0  -4      399.91      354.11     10.94 o 
  10   0  -4     6535.16     6658.75    151.51 o 
  12   0  -4       63.69       38.54      2.76 o 
  14   0  -4      657.08      643.92     13.89 o 
  16   0  -4       21.92       24.83      4.41 o 
  18   0  -4     1474.73     1452.47     39.55 o 
  20   0  -4      122.91      115.39      9.26 o 
  22   0  -4       43.70       36.56      6.40 o 
  24   0  -4       27.06       11.65      5.54 o 
  26   0  -4       13.44        9.40      5.64 o 
  28   0  -4       13.96       11.47      6.64 o 
 -21   1  -4        2.21       -1.01      3.60 o 
 -19   1  -4        0.10        4.34      3.23 o 
 -17   1  -4        0.97       -2.50      2.50 o 
 -15   1  -4      128.52      148.51     11.52 o 
 -13   1  -4       37.79       33.63      3.66 o 
 -11   1  -4       12.13        5.54      3.04 o 
  -9   1  -4       24.75       32.57      2.94 o 
  -7   1  -4       70.85       70.73      5.54 o 
  -5   1  -4     1975.26     1943.15     33.19 o 
  -3   1  -4      152.96      174.38      4.75 o 
  -1   1  -4      396.21      324.37      6.91 o 
   1   1  -4     1898.56     1872.58     33.88 o 
   3   1  -4     3914.35     4100.85     65.00 o 
   5   1  -4      774.14      866.60     15.98 o 
   7   1  -4     1818.48     1825.84     30.29 o 
   9   1  -4       96.32       63.26      5.60 o 
  11   1  -4      107.02       91.96      3.15 o 
  13   1  -4      368.35      344.54      7.19 o 
  15   1  -4       94.91       93.04      3.84 o 
  17   1  -4      211.31      203.18      7.34 o 
  19   1  -4       45.35       49.60      4.67 o 
  21   1  -4      148.61      149.60      7.29 o 
  23   1  -4        2.27        0.41      2.73 o 
  25   1  -4       10.56       12.87      3.65 o 
  27   1  -4        0.17        1.82      3.73 o 
  29   1  -4       16.68       19.51      5.17 o 
 -22   2  -4        9.11       15.28      4.75 o 
 -20   2  -4       11.06       13.33      4.29 o 
 -18   2  -4        0.64        0.20      3.20 o 
 -16   2  -4        2.60       -0.68      2.86 o 
 -14   2  -4        6.64        2.67      3.35 o 
 -12   2  -4        0.62        0.44      2.28 o 
 -10   2  -4       26.27       32.94      3.20 o 
  -8   2  -4      199.39      192.95      6.08 o 
  -6   2  -4      649.42      619.71     12.66 o 
  -4   2  -4        8.03       11.81      1.68 o 
  -2   2  -4       16.10       17.99      1.92 o 
   0   2  -4      858.77      965.60     13.31 o 
   2   2  -4     1068.33     1276.27     17.10 o 
   4   2  -4      194.62      220.16      3.86 o 
   6   2  -4      504.03      580.82     10.83 o 
   8   2  -4       49.47       58.05      2.71 o 
  10   2  -4      261.61      273.51      5.58 o 
  12   2  -4       12.53        7.81      1.86 o 
  14   2  -4       66.93       57.15      2.91 o 
  16   2  -4        9.32        6.12      3.99 o 
  18   2  -4      467.10      471.52     12.45 o 
  20   2  -4       79.83       98.14      8.96 o 
  22   2  -4        9.74       14.52      3.68 o 
  24   2  -4        2.25       -1.74      3.14 o 
  26   2  -4        1.43        2.95      3.43 o 
  28   2  -4        1.91        4.35      4.01 o 
 -21   3  -4        1.73        1.86      4.26 o 
 -19   3  -4       21.00       23.27      8.52 o 
 -17   3  -4       45.36       47.09      4.77 o 
 -15   3  -4       66.14       70.82      5.34 o 
 -13   3  -4      196.33      210.51      7.75 o 
 -11   3  -4      338.67      338.18      9.58 o 
  -9   3  -4      958.88     1011.52     27.58 o 
  -7   3  -4      452.45      432.13      9.88 o 
  -5   3  -4        1.27        0.64      1.35 o 
  -3   3  -4      227.82      237.79      4.51 o 
  -1   3  -4      176.19      187.79      3.47 o 
   1   3  -4      530.69      509.37     15.22 o 
   3   3  -4     6979.33     7630.32     98.08 o 
   5   3  -4     1266.97     1378.42     18.03 o 
   7   3  -4        3.48        1.64      1.51 o 
   9   3  -4        5.55        2.37      1.25 o 
  11   3  -4      141.27      161.17      5.26 o 
  13   3  -4      110.24      110.51      4.55 o 
  15   3  -4       12.93        6.34      1.80 o 
  17   3  -4      378.78      381.50     10.52 o 
  19   3  -4       62.44       70.98      4.99 o 
  21   3  -4        0.43       -2.51      2.51 o 
  23   3  -4        0.29        3.70      3.19 o 
  25   3  -4        2.32       -0.12      3.50 o 
  27   3  -4        3.40        2.71      3.95 o 
 -20   4  -4        7.09        3.14      7.93 o 
 -18   4  -4       11.27       12.57      3.66 o 
 -16   4  -4       48.13       62.66      8.50 o 
 -14   4  -4       49.07       38.21      4.08 o 
 -12   4  -4      448.32      470.07     12.15 o 
 -10   4  -4       97.57      104.68      5.09 o 
  -8   4  -4     1004.44      977.21     19.19 o 
  -6   4  -4      172.76      158.49      5.25 o 
  -4   4  -4      152.90      153.65      3.54 o 
  -2   4  -4      122.56       98.73      2.32 o 
   0   4  -4      777.34      878.75     23.46 o 
   2   4  -4     1408.52     1451.75     26.28 o 
   4   4  -4      567.81      477.97      6.89 o 
   6   4  -4       31.98       32.85      1.57 o 
   8   4  -4       10.56       11.88      2.13 o 
  10   4  -4      160.41      133.81      4.07 o 
  12   4  -4      102.48      127.21      4.21 o 
  14   4  -4      173.09      177.64      5.19 o 
  16   4  -4       18.79       17.21      2.38 o 
  18   4  -4       69.55       59.13      4.53 o 
  20   4  -4        9.02        9.12      3.13 o 
  22   4  -4        0.77       -2.47      2.47 o 
  24   4  -4        4.75        3.66      3.70 o 
  26   4  -4        6.00        7.98      6.25 o 
 -19   5  -4        0.13        0.97      3.11 o 
 -17   5  -4        6.89        5.53      3.53 o 
 -15   5  -4        2.36        1.62      2.74 o 
 -13   5  -4      141.15      147.58     13.19 o 
 -11   5  -4        3.23        0.66      2.26 o 
  -9   5  -4        0.57       -1.04      2.10 o 
  -7   5  -4      269.62      277.52      7.50 o 
  -5   5  -4        6.95        5.88      4.58 o 
  -3   5  -4      137.88      141.86      3.16 o 
  -1   5  -4       20.71       20.94      3.57 o 
   1   5  -4       13.23       10.28      2.14 o 
   3   5  -4      294.81      308.82      4.72 o 
   5   5  -4       71.64       74.19      2.17 o 
   7   5  -4       24.72       17.57      1.76 o 
   9   5  -4        8.84       12.38      4.46 o 
  11   5  -4        5.04        3.58      1.86 o 
  13   5  -4       62.15       68.95      4.03 o 
  15   5  -4       33.23       31.22      2.76 o 
  17   5  -4        2.95        5.26      2.54 o 
  19   5  -4       12.28       12.28      3.21 o 
  21   5  -4        2.19       -3.67      3.94 o 
  23   5  -4        4.09        0.05      4.23 o 
  25   5  -4        0.32       -3.99      3.99 o 
 -18   6  -4        1.39       -0.14      3.29 o 
 -16   6  -4        1.68        9.01      3.37 o 
 -14   6  -4       10.43        6.34      3.56 o 
 -12   6  -4       13.25       14.62      3.11 o 
 -10   6  -4       42.94       41.15      3.57 o 
  -8   6  -4       19.31       25.63      4.00 o 
  -6   6  -4       93.75      103.02      4.35 o 
  -4   6  -4        6.22        5.10      1.61 o 
  -2   6  -4      105.85       92.24      8.20 o 
   0   6  -4        7.92        5.64      2.73 o 
   2   6  -4       53.84       57.90      2.39 o 
   4   6  -4       52.03       50.07      3.75 o 
   6   6  -4        4.04        2.93      1.59 o 
   8   6  -4      205.20      203.32      6.14 o 
  10   6  -4       16.93       10.93      5.73 o 
  12   6  -4       61.96       63.77      4.24 o 
  14   6  -4        8.58       14.01      2.35 o 
  16   6  -4        4.91        6.32      4.09 o 
  18   6  -4        6.03       -2.44      3.75 o 
  20   6  -4        2.74        1.29      4.23 o 
  22   6  -4        0.04        1.78      4.36 o 
  24   6  -4        1.38        5.28      5.30 o 
 -15   7  -4        3.74        5.43      4.38 o 
 -13   7  -4        1.71       -1.20      3.52 o 
 -11   7  -4       47.99       56.37      4.28 o 
  -9   7  -4       56.06       51.69      3.87 o 
  -7   7  -4       64.55       72.28      3.99 o 
  -5   7  -4        0.34       -2.14      2.14 o 
  -3   7  -4      300.85      290.72      7.06 o 
  -1   7  -4      176.56      168.43      4.63 o 
   1   7  -4      167.30      166.41     10.98 o 
   3   7  -4       38.06       41.74      2.46 o 
   5   7  -4        4.40        3.71      1.66 o 
   7   7  -4        4.98        6.80      2.78 o 
   9   7  -4       41.06       49.50      4.70 o 
  11   7  -4      307.79      289.08     11.52 o 
  13   7  -4       51.41       50.13      5.59 o 
  15   7  -4       22.11       19.32      4.51 o 
  17   7  -4       14.68       11.02      4.70 o 
  19   7  -4        1.44       -4.09      4.09 o 
  21   7  -4        3.21       -1.97      4.38 o 
 -12   8  -4       17.03       10.92      4.25 o 
   2   8  -4       15.06       11.02      2.13 o 
   4   8  -4        1.79        1.08      1.99 o 
   6   8  -4        0.24        1.76      2.49 o 
   8   8  -4       64.39       64.35      5.22 o 
  10   8  -4       32.08       37.66      4.67 o 
  12   8  -4        0.01        3.10      3.39 o 
  14   8  -4        1.37        1.15      3.57 o 
  16   8  -4        3.06        1.18      3.54 o 
  18   8  -4        6.44        5.30      4.54 o 
  20   8  -4        1.94       11.78      5.51 o 
   7   9  -4        0.67        3.04      2.60 o 
   9   9  -4        3.79        3.18      3.31 o 
  11   9  -4        0.37       10.18      3.73 o 
  13   9  -4        5.60        3.52      3.70 o 
  15   9  -4        1.50       -0.21      3.70 o 
  10  10  -4        7.17        3.20      3.54 o 
 -23   1  -3        2.03       -3.86      3.86 o 
 -21   1  -3        0.37       -3.07      3.07 o 
 -19   1  -3        3.75       11.78      5.63 o 
 -17   1  -3       12.83       16.24      4.86 o 
 -15   1  -3       52.37       51.33      5.68 o 
 -13   1  -3       10.72        2.95      2.36 o 
 -11   1  -3        2.59        0.60      1.83 o 
  -9   1  -3      102.41      104.40      4.37 o 
  -7   1  -3        1.29        1.46      1.42 o 
  -5   1  -3       10.88        9.44      2.61 o 
  -3   1  -3      123.62      105.51      3.28 o 
  -1   1  -3      282.68      224.06      6.97 o 
   1   1  -3     3913.09     3896.99     43.59 o 
   3   1  -3    21725.42    22489.44    247.63 o 
   5   1  -3     1435.27     1506.71     23.05 o 
   7   1  -3     1537.39     1533.77     21.27 o 
   9   1  -3     4681.77     4791.32     62.99 o 
  11   1  -3     2877.93     2952.11     40.13 o 
  13   1  -3      972.40      973.40     19.02 o 
  15   1  -3      457.30      452.87     17.15 o 
  17   1  -3       22.96       22.93      3.41 o 
  19   1  -3      340.47      355.10     10.96 o 
  21   1  -3        1.68       -2.62      2.62 o 
  23   1  -3        1.53        0.28      2.72 o 
  25   1  -3        4.10        3.77      3.52 o 
  27   1  -3        4.80        1.30      7.69 o 
 -22   2  -3        1.25       -3.43      3.67 o 
 -20   2  -3       11.53        3.75      3.30 o 
 -18   2  -3        2.24        1.18      2.96 o 
 -16   2  -3       20.69       24.65      5.96 o 
 -14   2  -3        5.84        1.21      3.21 o 
 -12   2  -3       52.72       61.90      4.16 o 
 -10   2  -3       45.92       47.15      3.30 o 
  -8   2  -3       76.42       78.57      3.69 o 
  -6   2  -3     1622.15     1603.20     27.71 o 
  -4   2  -3      493.90      424.95      8.65 o 
  -2   2  -3     1018.18     1143.78     15.59 o 
   0   2  -3      923.73     1072.62     13.63 o 
   2   2  -3     5390.59     5470.48     61.94 o 
   4   2  -3     2156.93     2262.30     26.12 o 
   6   2  -3      943.35     1121.52     16.17 o 
   8   2  -3      183.70      175.92      4.07 o 
  10   2  -3     1853.89     2024.08     34.36 o 
  12   2  -3      564.73      544.62     12.60 o 
  14   2  -3      160.24      128.68      5.15 o 
  16   2  -3       34.83       38.63      3.44 o 
  18   2  -3      153.26      145.15      6.64 o 
  20   2  -3      257.43      247.13      8.98 o 
  22   2  -3       36.74       40.73      4.55 o 
  24   2  -3        4.05       -0.03      3.00 o 
  26   2  -3        1.66        0.94      3.69 o 
  28   2  -3       10.31       20.55      5.12 o 
 -21   3  -3        8.58       12.99      5.13 o 
 -19   3  -3        7.32       11.29      3.87 o 
 -17   3  -3        9.72        4.66      3.07 o 
 -15   3  -3       19.30       25.56      3.79 o 
 -13   3  -3      253.16      237.34      8.20 o 
 -11   3  -3      141.33      141.41      9.46 o 
  -9   3  -3        7.47        2.83      1.99 o 
  -7   3  -3       62.68       59.13      3.09 o 
  -5   3  -3      211.08      191.08      6.77 o 
  -3   3  -3      222.46      206.15      3.79 o 
  -1   3  -3     1482.26     1615.93     19.38 o 
   1   3  -3     2842.60     3182.31     53.10 o 
   3   3  -3     4132.21     4457.06     50.83 o 
   5   3  -3       98.16      110.38      6.97 o 
   7   3  -3      271.10      296.59      5.71 o 
   9   3  -3       42.30       44.52      2.20 o 
  11   3  -3     1631.66     1658.97     24.05 o 
  13   3  -3        5.79        6.36      2.41 o 
  15   3  -3       58.04       50.88      6.08 o 
  17   3  -3       74.82       66.25      4.84 o 
  19   3  -3      199.08      217.64      8.38 o 
  21   3  -3       34.31       45.96      4.58 o 
  23   3  -3       47.74       44.01      4.97 o 
  25   3  -3        7.59        2.92      4.82 o 
  27   3  -3        8.40       15.62      7.06 o 
 -22   4  -3        1.96        7.67      4.29 o 
 -20   4  -3        3.90       -0.60      6.08 o 
 -18   4  -3        2.17        4.15      3.09 o 
 -16   4  -3       38.82       35.77      4.17 o 
 -14   4  -3       22.48       34.95      3.88 o 
 -12   4  -3      164.98      177.64      9.58 o 
 -10   4  -3       13.03       10.24      2.56 o 
  -8   4  -3      418.29      448.08     10.10 o 
  -6   4  -3       57.60       51.94      2.83 o 
  -4   4  -3       73.44      101.46      3.70 o 
  -2   4  -3      167.58      183.27      2.82 o 
   0   4  -3      120.23      118.62      4.52 o 
   2   4  -3      875.30      869.86     10.88 o 
   4   4  -3     1786.01     1861.32     22.05 o 
   6   4  -3      230.44      211.89      4.62 o 
   8   4  -3      161.04      194.21      4.57 o 
  10   4  -3       45.07       45.15      2.41 o 
  12   4  -3      210.11      221.16      4.86 o 
  14   4  -3      115.81      107.35      4.91 o 
  16   4  -3       71.77       66.85      4.34 o 
  18   4  -3        0.68       -0.36      3.62 o 
  20   4  -3        5.36        8.50      4.04 o 
  22   4  -3        3.04        4.72      3.25 o 
  24   4  -3        1.03       -4.83      4.83 o 
  26   4  -3        2.98        2.78      6.17 o 
 -19   5  -3        3.00       -0.24      3.15 o 
 -17   5  -3        0.10       -1.33      3.10 o 
 -15   5  -3       41.67       46.44      8.33 o 
 -13   5  -3      158.37      166.43      6.69 o 
 -11   5  -3        7.25        7.03      2.60 o 
  -9   5  -3       10.05        9.99      2.43 o 
  -7   5  -3      260.14      255.62      6.92 o 
  -5   5  -3      225.66      220.94      5.80 o 
  -3   5  -3       29.40       28.41      1.37 o 
  -1   5  -3       72.72       71.24      2.94 o 
   1   5  -3      232.31      267.52      4.18 o 
   3   5  -3      187.86      196.42      3.53 o 
   5   5  -3      220.44      214.01      4.06 o 
   7   5  -3      498.23      506.36      7.75 o 
   9   5  -3        7.49        8.08      1.53 o 
  11   5  -3      106.82       98.11      4.41 o 
  13   5  -3      247.58      238.78      7.73 o 
  15   5  -3      119.62      118.07     10.33 o 
  17   5  -3       11.84       11.50      3.39 o 
  19   5  -3       25.64       18.69      5.35 o 
  21   5  -3        1.22        7.37      4.51 o 
  23   5  -3        0.41        5.51      4.88 o 
  25   5  -3        4.10       -3.18      5.51 o 
 -18   6  -3        0.89        0.13      3.08 o 
 -16   6  -3       17.30       18.14      3.62 o 
 -14   6  -3       26.82       29.63      3.77 o 
 -12   6  -3        1.39       -0.88      2.41 o 
 -10   6  -3       11.01        9.94      2.48 o 
  -8   6  -3       56.68       54.84      3.68 o 
  -6   6  -3       87.91       79.66      6.69 o 
  -4   6  -3        1.96        0.85      1.36 o 
  -2   6  -3       17.37       14.94      1.59 o 
   0   6  -3        2.50        2.51      1.89 o 
   2   6  -3       60.29       54.51      2.30 o 
   4   6  -3      242.79      216.50      9.28 o 
   6   6  -3      891.65      877.18     16.56 o 
   8   6  -3     1683.16     1678.89     29.65 o 
  10   6  -3      235.72      238.93      6.93 o 
  12   6  -3      847.77      831.91     24.56 o 
  14   6  -3      265.88      271.65     12.23 o 
  16   6  -3      158.66      178.72     10.47 o 
  18   6  -3       27.18       38.47      6.14 o 
  20   6  -3        3.42       10.03      4.93 o 
  22   6  -3        1.06        0.84      4.41 o 
  24   6  -3        1.17       -0.08      5.22 o 
 -17   7  -3        2.43        8.71      4.51 o 
 -15   7  -3        0.98       -2.86      3.52 o 
 -13   7  -3       32.12       39.42      5.22 o 
 -11   7  -3        0.60        0.60      4.57 o 
  -9   7  -3       30.26       37.95      3.37 o 
  -7   7  -3       15.67       20.11      2.62 o 
  -5   7  -3        4.82        1.86      1.70 o 
  -3   7  -3       67.97       65.30      3.14 o 
  -1   7  -3        0.95        0.74      1.33 o 
   1   7  -3        0.73       -1.55      1.55 o 
   3   7  -3      103.45       90.28      4.78 o 
   5   7  -3       30.81       19.84      3.20 o 
   7   7  -3       71.35       63.51      5.20 o 
   9   7  -3       30.63       35.69      4.33 o 
  11   7  -3       18.88        5.22      3.46 o 
  13   7  -3        6.43        9.68      3.81 o 
  15   7  -3       41.69       41.81      5.72 o 
  17   7  -3       12.33        2.65      4.30 o 
  19   7  -3       10.95        9.53      4.93 o 
  21   7  -3        0.33       -0.94      4.49 o 
 -14   8  -3        1.81        1.31      3.83 o 
 -12   8  -3        2.22       -3.31      3.41 o 
 -10   8  -3        1.81       -0.66      3.02 o 
  -8   8  -3        1.53        2.18      2.68 o 
  -6   8  -3        4.35        2.39      2.52 o 
  -4   8  -3       14.16       17.61      2.70 o 
  -2   8  -3        4.25        4.04      1.99 o 
   0   8  -3        7.20        7.79      2.07 o 
   2   8  -3       24.94       18.95      2.81 o 
   4   8  -3        1.87        2.28      2.34 o 
   6   8  -3       14.71       15.43      3.49 o 
   8   8  -3       11.36       11.10      3.49 o 
  10   8  -3       15.53       21.73      4.17 o 
  12   8  -3        5.52        4.86      3.57 o 
  14   8  -3        4.46        1.81      3.52 o 
  16   8  -3        0.42        5.62      4.15 o 
  18   8  -3        0.69       -1.29      4.02 o 
   3   9  -3       40.19       46.92      4.20 o 
   5   9  -3        6.50        8.66      2.86 o 
   7   9  -3       30.21       36.58      4.59 o 
   9   9  -3        4.34       -1.81      3.02 o 
  11   9  -3       14.08       10.94      4.07 o 
  13   9  -3        3.83        8.14      4.54 o 
  15   9  -3       10.70       10.94      4.78 o 
   6  10  -3       19.89       28.63      4.36 o 
   8  10  -3        6.38       13.41      4.12 o 
  10  10  -3        3.51        9.37      4.09 o 
 -24   0  -2        2.37        0.97      6.09 o 
 -22   0  -2       45.99       49.21      8.08 o 
 -20   0  -2        0.72        5.20      4.78 o 
 -18   0  -2        3.72        2.36      4.28 o 
 -16   0  -2      146.90      129.99      9.03 o 
 -14   0  -2       25.69       21.31      4.28 o 
 -12   0  -2       33.02       35.11      4.54 o 
 -10   0  -2       17.27       18.48      3.23 o 
  -8   0  -2     7626.41     8409.98    188.35 o 
  -6   0  -2       85.65       81.28      4.36 o 
  -4   0  -2      536.55      531.18     14.17 o 
  -2   0  -2       82.13       64.28      5.07 o 
   0   0  -2      228.68      212.93      4.38 o 
   2   0  -2     5554.23     5085.24     83.29 o 
   4   0  -2    25251.61    23728.31    465.49 o 
   6   0  -2    25901.64    25464.55    758.06 o 
   8   0  -2     4493.97     4356.56     69.65 o 
  10   0  -2      878.56      697.91     19.00 o 
  12   0  -2     1096.38     1151.98     30.34 o 
  14   0  -2       30.87       15.25      3.25 o 
  16   0  -2       28.70       25.43      4.57 o 
  18   0  -2     2301.31     2291.49     58.16 o 
  20   0  -2        2.92       -2.78      3.65 o 
  22   0  -2       64.16       58.92      7.30 o 
  24   0  -2       60.59       74.59      8.37 o 
  26   0  -2       81.59      102.67     10.03 o 
  28   0  -2        1.07       -1.34      5.56 o 
 -25   1  -2        2.30       -1.17      4.29 o 
 -23   1  -2       12.41       22.49      5.03 o 
 -21   1  -2        5.39        1.39      3.26 o 
 -19   1  -2        1.44        3.59      3.07 o 
 -17   1  -2       22.09       24.64      3.75 o 
 -15   1  -2      126.91       96.66      5.33 o 
 -13   1  -2        1.37       -1.98      1.98 o 
 -11   1  -2       41.27       39.05      3.52 o 
  -9   1  -2       11.27       10.99      1.83 o 
  -7   1  -2     1690.29     1629.29     28.19 o 
  -5   1  -2      708.69      731.55     13.50 o 
  -3   1  -2       34.55       21.26      1.20 o 
  -1   1  -2      520.45      552.29      6.19 o 
   1   1  -2    15621.69    15866.20    163.39 o 
   3   1  -2    13634.33    14084.67    142.52 o 
   5   1  -2      412.77      407.55      6.42 o 
   7   1  -2       13.56        2.30      0.80 o 
   9   1  -2      211.00      196.81      3.87 o 
  11   1  -2       15.25        2.71      1.46 o 
  13   1  -2       66.24       55.12      4.67 o 
  15   1  -2      386.64      375.33      9.90 o 
  17   1  -2     1185.67     1139.30     23.15 o 
  19   1  -2       44.39       33.65      5.79 o 
  21   1  -2       12.47       14.32      4.63 o 
  23   1  -2        7.47       11.43      6.17 o 
  25   1  -2       41.11       37.99      5.06 o 
  27   1  -2       10.23        9.60      4.43 o 
 -24   2  -2        6.84        9.61      5.83 o 
 -22   2  -2       18.64       14.74      5.35 o 
 -20   2  -2        1.31       -2.95      2.95 o 
 -18   2  -2       16.74       15.40      3.50 o 
 -16   2  -2       20.92       14.98      3.35 o 
 -14   2  -2       77.15       79.87     10.66 o 
 -12   2  -2      151.51      164.02      6.04 o 
 -10   2  -2       29.18       28.31      4.38 o 
  -8   2  -2        8.29        7.83      1.62 o 
  -6   2  -2      102.71       91.99      3.40 o 
  -4   2  -2      420.73      424.51      8.27 o 
  -2   2  -2      543.34      592.11      8.82 o 
   0   2  -2    10721.00    11082.90    176.43 o 
   2   2  -2    22079.02    22302.64    252.92 o 
   4   2  -2      436.09      378.95      8.77 o 
   6   2  -2       49.95       48.93      1.86 o 
   8   2  -2     1271.82     1233.63     17.94 o 
  10   2  -2       56.18       75.08      2.57 o 
  12   2  -2      280.81      274.54      6.13 o 
  14   2  -2       12.57       15.94      2.68 o 
  16   2  -2       74.90       85.93      4.81 o 
  18   2  -2      163.69      143.72      6.60 o 
  20   2  -2        5.91       -2.50      2.50 o 
  22   2  -2        0.41        2.51      5.41 o 
  24   2  -2        5.90        2.50      3.32 o 
  26   2  -2        5.35        5.46     10.22 o 
  28   2  -2        0.33        0.79      5.77 o 
 -23   3  -2       35.38       39.53     10.46 o 
 -21   3  -2        7.88       12.78      4.00 o 
 -19   3  -2       25.64       27.75      5.96 o 
 -17   3  -2        4.79       15.30      3.42 o 
 -15   3  -2      639.58      660.55     38.07 o 
 -13   3  -2       49.51       40.71      3.72 o 
 -11   3  -2        1.90        3.66      1.92 o 
  -9   3  -2      239.74      226.18      6.41 o 
  -7   3  -2      203.59      225.62      9.37 o 
  -5   3  -2      237.14      239.88      5.69 o 
  -3   3  -2     1360.73     1428.19     15.32 o 
  -1   3  -2     5389.40     5974.37     56.04 o 
   1   3  -2      669.41      618.17      9.48 o 
   3   3  -2        3.11        7.37      1.11 o 
   5   3  -2      133.11      156.52      3.45 o 
   7   3  -2       40.13       44.95      3.40 o 
   9   3  -2      132.43      124.47      4.02 o 
  11   3  -2       41.35       31.13      1.83 o 
  13   3  -2      188.46      205.83      5.38 o 
  15   3  -2        4.43        0.20      1.80 o 
  17   3  -2       24.58       20.00      4.16 o 
  19   3  -2       85.43       71.26      5.18 o 
  21   3  -2        1.76        1.49      2.82 o 
  23   3  -2        0.00        1.47      3.17 o 
  25   3  -2        3.15       -4.28      4.28 o 
  27   3  -2        5.53       11.63      7.32 o 
 -22   4  -2        4.64       13.34      5.12 o 
 -20   4  -2        5.20        0.11      3.16 o 
 -18   4  -2        5.28        7.60      5.10 o 
 -16   4  -2       86.85       93.55      7.26 o 
 -14   4  -2        9.84        4.28      2.94 o 
 -12   4  -2        0.78        1.03      2.25 o 
 -10   4  -2       19.86       34.34      2.93 o 
  -8   4  -2      161.45      143.06      4.86 o 
  -6   4  -2      117.82      113.15      3.88 o 
  -4   4  -2      747.83      816.96     13.45 o 
  -2   4  -2       28.84       28.23      1.48 o 
   0   4  -2     1600.02     1796.09     21.10 o 
   2   4  -2      553.95      524.58      6.25 o 
   4   4  -2        6.02        5.61      0.85 o 
   6   4  -2        6.11        7.85      1.92 o 
   8   4  -2      216.21      212.63      4.78 o 
  10   4  -2      388.82      417.92     11.67 o 
  12   4  -2       84.09       97.46      3.60 o 
  14   4  -2        1.74       -0.59      1.74 o 
  16   4  -2       13.37       10.87      2.67 o 
  18   4  -2       37.16       43.89      5.25 o 
  20   4  -2        2.18        2.80      2.91 o 
  22   4  -2        2.47        3.25      5.07 o 
  24   4  -2        0.36       -4.20      5.14 o 
  26   4  -2       18.04       38.71      8.79 o 
 -21   5  -2        0.35       -3.15      3.26 o 
 -19   5  -2        0.10        0.90      2.78 o 
 -17   5  -2        3.03        4.28      2.87 o 
 -15   5  -2       13.19       21.06      3.41 o 
 -13   5  -2      144.48      152.75      6.27 o 
 -11   5  -2       83.71       78.76      8.56 o 
  -9   5  -2       15.62       13.46      2.35 o 
  -7   5  -2       13.37       16.01      3.00 o 
  -5   5  -2       64.92       62.91      2.33 o 
  -3   5  -2      124.40      123.82      2.89 o 
  -1   5  -2        0.89        2.14      1.09 o 
   1   5  -2      110.42      108.73      2.59 o 
   3   5  -2       16.98       18.21      1.20 o 
   5   5  -2       62.55       63.90      2.37 o 
   7   5  -2       27.18       26.37      2.32 o 
   9   5  -2      172.33      179.24      4.63 o 
  11   5  -2       52.15       58.98      3.51 o 
  13   5  -2        7.98        8.69      2.25 o 
  15   5  -2      104.08      106.67      5.27 o 
  17   5  -2        7.81        6.59      4.15 o 
  19   5  -2        5.20       -2.02      3.52 o 
  21   5  -2       22.69       22.75      6.09 o 
  23   5  -2        1.03        3.81      5.59 o 
  25   5  -2        4.94       -3.07      5.88 o 
 -20   6  -2        2.52        3.11      3.45 o 
 -18   6  -2        0.70        1.24      3.74 o 
 -16   6  -2        6.55       13.46      3.33 o 
 -14   6  -2       52.66       51.25      5.87 o 
 -12   6  -2        8.46        2.87      2.45 o 
 -10   6  -2       68.61       69.39      4.33 o 
  -8   6  -2       19.29       24.58      3.19 o 
  -6   6  -2      131.82      136.61      4.66 o 
  -4   6  -2        3.78        2.03      1.37 o 
  -2   6  -2       62.93       68.46      2.86 o 
   0   6  -2        6.44        4.60      1.82 o 
   2   6  -2        4.22        5.19      1.26 o 
   4   6  -2       17.55       21.85      1.79 o 
   6   6  -2        1.87        2.16      1.41 o 
   8   6  -2       74.03       61.16      3.62 o 
  10   6  -2        0.81       -1.65      2.86 o 
  12   6  -2        2.70        4.62      3.44 o 
  14   6  -2        0.17        0.47      3.49 o 
  16   6  -2       12.68       17.32      4.96 o 
  18   6  -2       25.32       30.47      6.01 o 
  20   6  -2        8.42       14.38      5.25 o 
  22   6  -2        1.29        4.25      4.86 o 
 -17   7  -2        0.85        2.68      4.28 o 
 -15   7  -2        5.25       -1.52      3.36 o 
 -13   7  -2       36.43       42.41      5.33 o 
 -11   7  -2       16.04       25.43      4.09 o 
  -9   7  -2       23.49       19.63      3.75 o 
  -7   7  -2      192.40      200.01      8.03 o 
  -5   7  -2       59.78       64.17      4.36 o 
  -3   7  -2        2.64        0.42      1.76 o 
  -1   7  -2       52.25       50.26      3.57 o 
   1   7  -2       97.60       94.90      4.99 o 
   3   7  -2      319.92      319.36     10.52 o 
   5   7  -2       62.51       62.15      4.96 o 
   7   7  -2      509.47      478.09     15.96 o 
   9   7  -2      214.42      226.41     10.24 o 
  11   7  -2       79.11       80.70      6.74 o 
  13   7  -2        1.44       -2.34      3.02 o 
  15   7  -2        0.09        2.36      3.57 o 
  17   7  -2        5.17        7.64      4.67 o 
  19   7  -2        1.78        7.06      4.51 o 
  21   7  -2        9.28       14.99      5.93 o 
 -16   8  -2        0.25       -2.57      3.62 o 
 -14   8  -2        0.66       -2.49      3.49 o 
 -12   8  -2        4.29        7.51      3.75 o 
 -10   8  -2        9.40        9.05      3.44 o 
  -8   8  -2       57.12       64.19      5.20 o 
  -6   8  -2       33.37       25.22      3.36 o 
  -4   8  -2        2.88        2.36      2.18 o 
  -2   8  -2        4.31        4.91      2.15 o 
   0   8  -2        0.13       -1.89      1.89 o 
   2   8  -2       21.13       16.06      3.15 o 
   4   8  -2       61.74       62.59      5.12 o 
   6   8  -2       88.26      102.33      6.61 o 
   8   8  -2       36.96       46.85      5.04 o 
  10   8  -2        0.41        0.84      3.20 o 
  12   8  -2       11.71        9.82      4.04 o 
  14   8  -2       24.42       29.13      5.64 o 
  16   8  -2        2.02        0.73      4.04 o 
  18   8  -2        0.32        1.57      4.80 o 
 -11   9  -2        1.04       -0.16      3.39 o 
  -9   9  -2        6.02        0.76      3.25 o 
  -7   9  -2        9.10        8.90      3.04 o 
  -5   9  -2        0.18       -2.20      2.34 o 
  -3   9  -2       11.07       14.64      2.78 o 
  -1   9  -2       21.78       22.33      3.28 o 
   1   9  -2       45.94       53.04      4.65 o 
   3   9  -2        3.35       12.39      3.18 o 
   5   9  -2        9.69        9.74      3.46 o 
   7   9  -2        1.07        0.55      3.20 o 
   9   9  -2       53.68       61.91      6.25 o 
  11   9  -2        0.45       -1.99      3.39 o 
  13   9  -2       14.32       20.10      5.38 o 
  15   9  -2        1.97        7.45      4.88 o 
   2  10  -2        9.63       11.26      3.49 o 
   4  10  -2       25.43       24.51      4.33 o 
   6  10  -2       23.54       28.89      4.54 o 
   8  10  -2        4.35        3.57      3.54 o 
  10  10  -2        0.02        5.77      3.91 o 
 -25   1  -1        1.21        1.34      4.96 o 
 -23   1  -1       26.89       29.47      5.23 o 
 -21   1  -1       12.09       16.58      4.00 o 
 -19   1  -1       72.04       76.06      5.48 o 
 -17   1  -1        1.96        3.70      2.94 o 
 -15   1  -1      469.25      449.85     11.70 o 
 -13   1  -1      293.81      304.88      8.45 o 
 -11   1  -1      429.33      471.75     10.85 o 
  -9   1  -1       23.81       19.69      3.52 o 
  -7   1  -1     3949.72     4148.93     96.75 o 
  -5   1  -1     1171.65     1218.70     20.44 o 
  -3   1  -1       86.97       97.12      5.76 o 
  -1   1  -1     8118.85     8135.63     93.10 o 
   1   1  -1      614.23      675.35     12.19 o 
   3   1  -1     2915.94     2921.85     38.74 o 
   5   1  -1     1716.03     1717.52     23.28 o 
   7   1  -1     1446.52     1394.52     19.62 o 
   9   1  -1      346.66      403.26      7.28 o 
  11   1  -1      709.19      742.77     14.71 o 
  13   1  -1      113.82       94.72      4.42 o 
  15   1  -1       80.68       83.75      4.54 o 
  17   1  -1      144.63      153.60      6.57 o 
  19   1  -1       48.64       42.79      6.86 o 
  21   1  -1        5.27        7.76      3.14 o 
  23   1  -1        6.74        0.26      2.93 o 
  25   1  -1        0.63        1.80      3.56 o 
  27   1  -1        5.69        8.03      4.29 o 
 -24   2  -1       31.01       43.68      5.94 o 
 -22   2  -1       33.72       47.32      5.38 o 
 -20   2  -1       49.19       26.19      5.04 o 
 -18   2  -1      155.89      192.77      7.88 o 
 -16   2  -1       49.26       45.36      4.26 o 
 -14   2  -1      498.14      469.01     11.76 o 
 -12   2  -1       37.49       47.14      3.31 o 
 -10   2  -1       52.12       73.87      3.62 o 
  -8   2  -1      943.16     1019.70     18.65 o 
  -6   2  -1      252.96      236.60      5.65 o 
  -4   2  -1      390.20      387.48      6.20 o 
  -2   2  -1     1961.95     1948.19     20.28 o 
   0   2  -1     4014.17     4229.90     46.01 o 
   2   2  -1    24559.57    24930.77    320.02 o 
   4   2  -1     1415.46     1356.69     22.43 o 
   6   2  -1        3.41        2.42      0.65 o 
   8   2  -1      346.13      386.22      6.86 o 
  10   2  -1     1533.87     1616.06     23.23 o 
  12   2  -1        9.14        8.51      1.54 o 
  14   2  -1        5.27       -0.16      1.93 o 
  16   2  -1      415.35      400.44     10.87 o 
  18   2  -1      146.84      170.23      7.10 o 
  20   2  -1        1.37        2.68      2.79 o 
  22   2  -1        6.03       -1.01      2.87 o 
  24   2  -1        1.45        0.61      3.42 o 
  26   2  -1       10.73       14.17      6.59 o 
 -25   3  -1        7.31       17.67      5.03 o 
 -23   3  -1       23.74       16.33      4.51 o 
 -21   3  -1       34.41       43.25      4.97 o 
 -19   3  -1       43.66       45.08      4.54 o 
 -17   3  -1       94.05       88.36      9.16 o 
 -15   3  -1      460.87      532.16     13.18 o 
 -13   3  -1       62.38       66.81      5.62 o 
 -11   3  -1       43.78       42.94      3.02 o 
  -9   3  -1      205.85      176.98      5.38 o 
  -7   3  -1      291.36      264.61      5.25 o 
  -5   3  -1      339.02      394.44      6.59 o 
  -3   3  -1      388.66      358.14      6.72 o 
  -1   3  -1       62.53       82.47      2.07 o 
   1   3  -1     1028.30     1092.30     12.88 o 
   3   3  -1      123.84      162.07      3.20 o 
   5   3  -1      352.23      364.42      7.46 o 
   7   3  -1     1016.63     1142.42     17.80 o 
   9   3  -1       12.72        3.68      1.16 o 
  11   3  -1        0.70        2.58      1.63 o 
  13   3  -1      120.82      114.59      3.98 o 
  15   3  -1      186.51      186.47      6.80 o 
  17   3  -1       30.30       31.83      3.71 o 
  19   3  -1        2.96        2.28      2.79 o 
  21   3  -1        7.27       13.39      3.67 o 
  23   3  -1        6.37       13.41      5.85 o 
  25   3  -1        0.53        0.89      5.75 o 
 -24   4  -1        2.28        1.25      4.02 o 
 -22   4  -1        7.72       12.82      4.65 o 
 -20   4  -1       10.30        8.79      3.92 o 
 -18   4  -1       12.12       12.50      4.08 o 
 -16   4  -1       74.38       67.03      4.87 o 
 -14   4  -1       89.95       95.91     12.60 o 
 -12   4  -1       94.61       90.64      4.47 o 
 -10   4  -1        6.34        7.17      1.97 o 
  -8   4  -1      127.42      143.58      4.90 o 
  -6   4  -1      167.62      166.51      3.83 o 
  -4   4  -1       15.53       11.88      1.39 o 
  -2   4  -1        7.67        5.92      0.72 o 
   0   4  -1     1938.16     2037.75     23.58 o 
   2   4  -1       29.73       25.09      1.49 o 
   4   4  -1      258.33      234.35      3.98 o 
   6   4  -1      467.60      456.06      6.82 o 
   8   4  -1      259.48      306.63      6.18 o 
  10   4  -1      748.44      810.63     16.08 o 
  12   4  -1        2.75        0.65      1.29 o 
  14   4  -1        1.88        2.91      1.98 o 
  16   4  -1        9.03        5.84      3.49 o 
  18   4  -1       47.72       51.36      4.50 o 
  20   4  -1        0.66        4.02      5.04 o 
  22   4  -1        0.23       -0.29      5.22 o 
  24   4  -1        5.71       14.57      6.22 o 
 -23   5  -1       10.15        8.15     10.68 o 
 -21   5  -1       10.43        9.25      4.65 o 
 -19   5  -1       26.01       24.71      3.94 o 
 -17   5  -1        1.04       -1.13      3.03 o 
 -15   5  -1        7.74        1.45      2.51 o 
 -13   5  -1      208.03      225.80      9.03 o 
 -11   5  -1      331.18      327.29      8.76 o 
  -9   5  -1        7.03       12.31      2.01 o 
  -7   5  -1       12.03       12.55      1.51 o 
  -5   5  -1      601.59      603.49      9.62 o 
  -3   5  -1      151.09      167.49      3.68 o 
  -1   5  -1       16.06       14.91      1.45 o 
   1   5  -1       79.46       56.54      1.87 o 
   3   5  -1       46.87       44.27      1.77 o 
   5   5  -1       44.47       26.45      1.47 o 
   7   5  -1       55.93       55.73      2.55 o 
   9   5  -1        4.21        4.72      1.19 o 
  11   5  -1       17.24       13.16      1.56 o 
  13   5  -1        1.26        0.73      1.70 o 
  15   5  -1       75.22       74.43      7.14 o 
  17   5  -1       62.94       58.50      7.03 o 
  19   5  -1        3.36       -4.20      4.20 o 
  21   5  -1        9.52        5.14      5.25 o 
  23   5  -1        1.76       -2.55      5.75 o 
 -20   6  -1        6.88       -0.22      3.19 o 
 -18   6  -1       24.20       19.91      7.95 o 
 -16   6  -1        9.81        5.44      5.28 o 
 -14   6  -1       67.80       68.74      4.56 o 
 -12   6  -1      278.13      286.66      8.50 o 
 -10   6  -1      617.38      701.75     14.67 o 
  -8   6  -1        5.20        4.87      1.83 o 
  -6   6  -1      423.51      418.99     18.29 o 
  -4   6  -1        1.90        0.35      1.25 o 
  -2   6  -1        1.05        0.17      1.60 o 
   0   6  -1      200.55      188.07      3.73 o 
   2   6  -1     1313.09     1327.11     16.59 o 
   4   6  -1      595.65      581.35      8.39 o 
   6   6  -1      231.77      221.10      6.37 o 
   8   6  -1       79.77       78.61      4.91 o 
  10   6  -1       20.98       22.20      3.99 o 
  12   6  -1       14.12       13.15      4.04 o 
  14   6  -1       83.23       77.81      7.30 o 
  16   6  -1       92.41       78.18      7.93 o 
  18   6  -1       29.13       36.35      6.64 o 
  20   6  -1        5.97        0.97      4.67 o 
  22   6  -1        4.75        1.21      5.64 o 
 -19   7  -1        2.33        2.97      4.46 o 
 -17   7  -1        2.91        2.44      4.04 o 
 -15   7  -1        3.55        1.42      3.52 o 
 -13   7  -1       13.41       16.93      4.28 o 
 -11   7  -1       61.99       67.84      6.01 o 
  -9   7  -1      135.32      144.16      7.43 o 
  -7   7  -1        2.60        2.13      2.26 o 
  -5   7  -1       61.30       65.66      4.57 o 
  -3   7  -1       47.37       44.17      3.86 o 
  -1   7  -1       80.70       93.80      5.30 o 
   1   7  -1        5.40        4.93      2.49 o 
   3   7  -1       46.77       53.83      4.23 o 
   5   7  -1        1.94       -0.20      1.82 o 
   7   7  -1       46.92       51.96      5.20 o 
   9   7  -1        1.41       -1.36      3.15 o 
  11   7  -1       26.37       34.41      5.35 o 
  13   7  -1       19.76       18.58      4.96 o 
  15   7  -1       52.38       52.49      6.74 o 
  17   7  -1        2.24       -0.89      4.04 o 
  19   7  -1        0.90        4.44      4.86 o 
  21   7  -1        2.28       -1.10      4.86 o 
 -16   8  -1        4.41        8.06      4.54 o 
 -14   8  -1        0.32        4.83      3.65 o 
 -12   8  -1        7.73        2.18      3.31 o 
 -10   8  -1        5.54        4.65      2.91 o 
  -8   8  -1        0.68        1.02      2.65 o 
  -6   8  -1        7.41       13.91      2.99 o 
  -4   8  -1        0.85        1.84      2.34 o 
  -2   8  -1        1.07       -1.44      1.92 o 
   0   8  -1        1.89       -0.58      2.26 o 
   2   8  -1       21.34       23.46      3.52 o 
   4   8  -1        5.26        5.22      3.04 o 
   6   8  -1       18.69       23.07      4.33 o 
   8   8  -1       47.13       40.31      5.33 o 
  10   8  -1       85.82       94.19      7.37 o 
  12   8  -1        1.50       -3.44      3.44 o 
  14   8  -1        0.19        3.20      4.28 o 
  16   8  -1        1.11        0.52      4.07 o 
  18   8  -1        5.54       -0.73      4.20 o 
 -13   9  -1        4.39       11.31      4.44 o 
 -11   9  -1        2.00        4.38      3.54 o 
  -9   9  -1       22.86       24.12      4.20 o 
  -7   9  -1        2.44        6.04      2.83 o 
  -5   9  -1       31.75       33.36      4.09 o 
  -3   9  -1        6.81        7.35      2.83 o 
  -1   9  -1        4.99        0.66      2.41 o 
   1   9  -1        6.98        5.17      2.99 o 
   3   9  -1        5.55        1.18      3.10 o 
   5   9  -1       31.73       35.80      5.07 o 
   7   9  -1        2.54        3.81      3.41 o 
   9   9  -1        4.22        0.87      3.83 o 
  11   9  -1        7.52        4.44      4.15 o 
  13   9  -1       10.66       21.52      5.33 o 
  15   9  -1        1.33       13.86      5.48 o 
  -6  10  -1       19.15       16.43      3.86 o 
  -4  10  -1        2.54        5.85      2.91 o 
  -2  10  -1        8.52        8.00      3.10 o 
   0  10  -1        1.08       -0.08      2.73 o 
   2  10  -1        0.05        2.91      2.94 o 
   4  10  -1        0.57        4.41      3.54 o 
   6  10  -1       25.22       24.59      4.67 o 
   8  10  -1        0.57        0.03      3.81 o 
  10  10  -1        1.51        3.65      4.20 o 
 -26   0   0        8.00       29.08      7.93 o 
 -24   0   0        8.06        4.23      5.64 o 
 -22   0   0       12.17        9.03      5.30 o 
 -20   0   0        5.03        8.32      4.72 o 
 -18   0   0        8.67        0.31      4.12 o 
 -16   0   0       40.59       22.67      4.99 o 
 -14   0   0      586.95      656.05     20.08 o 
 -12   0   0       40.58       17.61      3.33 o 
 -10   0   0      334.17      227.67      8.77 o 
  -8   0   0     2972.39     2869.36     66.87 o 
  -6   0   0    13130.85    13509.68    300.34 o 
  -4   0   0    16948.86    16320.78    362.85 o 
   4   0   0    16946.48    16395.86    361.17 o 
   6   0   0    13133.92    13698.82    300.55 o 
   8   0   0     2971.82     2908.99     72.54 o 
  10   0   0      333.33      230.84      8.92 o 
  12   0   0       40.73       16.14      3.15 o 
  14   0   0      587.22      604.50     19.55 o 
  16   0   0       40.40       13.52      4.25 o 
  18   0   0        8.75        2.78      3.78 o 
  20   0   0        4.97       -0.31      3.73 o 
  22   0   0       12.17        2.65      4.44 o 
  24   0   0        8.04        7.98      5.43 o 
  26   0   0        8.01       12.65      6.14 o 
 -25   1   0       24.68       53.36      6.36 o 
 -23   1   0        9.13        5.83      4.12 o 
 -21   1   0        0.68        2.14      3.19 o 
 -19   1   0        6.86       11.11      3.45 o 
 -17   1   0      213.41      205.77      7.89 o 
 -15   1   0      403.70      373.82     15.56 o 
 -13   1   0      156.59      139.08      6.84 o 
 -11   1   0      136.19      171.61      8.71 o 
  -9   1   0     1237.90     1418.65     46.41 o 
  -7   1   0     1298.50     1207.29     21.03 o 
  -5   1   0        6.18        5.60      0.76 o 
  -3   1   0       19.43        8.52      0.61 o 
  -1   1   0    11215.06    11207.54    133.28 o 
   1   1   0    11215.86    10948.78    174.08 o 
   3   1   0       19.85        9.04      0.78 o 
   5   1   0        6.05        6.30      0.75 o 
   7   1   0     1298.21     1229.25     17.55 o 
   9   1   0     1238.21     1442.82     20.79 o 
  11   1   0      136.23      174.70      4.53 o 
  13   1   0      156.51      133.33      5.45 o 
  15   1   0      403.76      366.60     10.02 o 
  17   1   0      213.48      209.92     10.56 o 
  19   1   0        6.87        8.26      2.76 o 
  21   1   0        0.67        0.40      2.71 o 
  23   1   0        9.13        7.81      3.59 o 
  25   1   0       24.68       42.58      5.58 o 
 -26   2   0        5.12       -0.48      4.68 o 
 -24   2   0        0.13        2.26      3.92 o 
 -22   2   0       13.32       14.31      4.09 o 
 -20   2   0        4.49       11.24      3.50 o 
 -18   2   0      123.27      128.96      6.48 o 
 -16   2   0      388.42      363.94     10.28 o 
 -14   2   0       13.53       16.12      2.69 o 
 -12   2   0       25.74       21.91      2.41 o 
 -10   2   0      238.30      240.79      6.49 o 
  -8   2   0     1036.07     1089.27     16.28 o 
  -6   2   0       78.28       58.94      2.01 o 
  -4   2   0      683.87      696.44     10.16 o 
  -2   2   0       18.85       15.16      0.72 o 
   0   2   0     2868.03     2776.77     28.58 o 
   2   2   0       18.79       17.85      1.63 o 
   4   2   0      684.49      697.51     12.32 o 
   6   2   0       78.28       62.90      2.50 o 
   8   2   0     1036.19     1123.66     16.39 o 
  10   2   0      238.24      246.92      5.43 o 
  12   2   0       25.72       28.27      2.77 o 
  14   2   0       13.50       14.49      2.01 o 
  16   2   0      388.49      359.87     10.33 o 
  18   2   0      123.27      121.99      6.43 o 
  20   2   0        4.49       11.49      3.28 o 
  22   2   0       13.33        7.41      3.78 o 
  24   2   0        0.13       -3.07      3.07 o 
  26   2   0        5.13       -1.63      5.46 o 
 -25   3   0        2.24        3.04      3.97 o 
 -23   3   0        3.53       -0.33      3.35 o 
 -21   3   0        1.06        5.85      3.41 o 
 -19   3   0       13.35        7.07      3.17 o 
 -17   3   0        6.31        6.76      3.03 o 
 -15   3   0      882.53      875.60     18.33 o 
 -13   3   0       67.17       65.98      3.82 o 
 -11   3   0      481.81      459.67      8.61 o 
  -9   3   0     2883.77     2914.04     40.30 o 
  -7   3   0     1170.45     1292.64     18.16 o 
  -5   3   0      441.45      539.44      8.40 o 
  -3   3   0     2489.83     2715.95     36.07 o 
  -1   3   0      264.37      277.44      4.03 o 
   1   3   0      264.34      276.31      6.75 o 
   3   3   0     2490.20     2694.30     31.65 o 
   5   3   0      441.56      535.59      7.43 o 
   7   3   0     1170.24     1234.50     70.46 o 
   9   3   0     2884.23     2990.43     48.75 o 
  11   3   0      481.72      456.74      8.61 o 
  13   3   0       67.14       71.63      3.26 o 
  15   3   0      882.55      874.89     18.38 o 
  17   3   0        6.26       11.17      2.98 o 
  19   3   0       13.30        9.27      3.19 o 
  21   3   0        1.05       -1.42      4.80 o 
  23   3   0        3.51        2.07      5.14 o 
  25   3   0        2.25        5.98      4.61 o 
 -24   4   0        2.12        2.48      3.64 o 
 -22   4   0        3.29        1.19      5.20 o 
 -20   4   0        1.94        0.00      3.79 o 
 -18   4   0       48.00       53.75      4.62 o 
 -16   4   0      359.65      359.68     10.36 o 
 -14   4   0       78.98       85.35      4.82 o 
 -12   4   0      336.02      336.51      7.27 o 
 -10   4   0      345.40      370.17      9.06 o 
  -8   4   0     2155.44     2246.37     31.25 o 
  -6   4   0      247.57      277.99      5.37 o 
  -4   4   0      598.16      679.68     11.50 o 
  -2   4   0      781.72      753.86     11.08 o 
   0   4   0       48.32       46.65      1.49 o 
   2   4   0      781.41      756.46     11.54 o 
   4   4   0      598.31      691.73     10.93 o 
   6   4   0      247.54      283.10      4.78 o 
   8   4   0     2155.42     2248.54     33.27 o 
  10   4   0      345.31      368.85      6.46 o 
  12   4   0      335.97      348.50      7.55 o 
  14   4   0       79.06       87.87      4.11 o 
  16   4   0      359.65      384.67      9.00 o 
  18   4   0       47.96       60.79      5.51 o 
  20   4   0        1.95        9.38      3.86 o 
  22   4   0        3.26       10.45      5.98 o 
  24   4   0        2.11        3.02      6.06 o 
 -23   5   0        1.64        0.18      3.47 o 
 -21   5   0        0.87        3.02      3.16 o 
 -19   5   0        7.51        8.17      3.25 o 
 -17   5   0        3.80        0.29      4.67 o 
 -15   5   0       18.44       17.68      3.10 o 
 -13   5   0        3.96        4.87      2.32 o 
 -11   5   0       20.88       24.89      2.63 o 
  -9   5   0       90.91       93.45      3.74 o 
  -7   5   0       34.54       29.70      1.87 o 
  -5   5   0       18.35       17.30      1.47 o 
  -3   5   0      993.99     1071.67     15.53 o 
  -1   5   0       98.51       82.72      5.05 o 
   1   5   0       98.57       83.64      3.00 o 
   3   5   0      993.95     1075.62     16.17 o 
   5   5   0       18.33       13.13      1.48 o 
   7   5   0       34.55       27.39      1.96 o 
   9   5   0       90.89       92.19      2.81 o 
  11   5   0       20.90       24.48      3.08 o 
  13   5   0        3.93        4.19      2.65 o 
  15   5   0       18.46       17.65      3.45 o 
  17   5   0        3.78        5.88      4.88 o 
  19   5   0        7.49       13.65      5.62 o 
  21   5   0        0.87        2.20      5.48 o 
  23   5   0        1.64        2.13      5.67 o 
 -22   6   0        0.65        3.44      5.07 o 
 -20   6   0        2.89       -4.20      4.20 o 
 -18   6   0        0.58        2.80      2.80 o 
 -16   6   0        0.53        1.74      2.63 o 
 -14   6   0        7.20       10.81      2.81 o 
 -12   6   0        2.97        3.09      2.37 o 
 -10   6   0        8.95        6.98      2.10 o 
  -8   6   0        0.05       -1.51      1.51 o 
  -6   6   0       91.68       90.17      3.64 o 
  -4   6   0       21.04       16.55      1.77 o 
  -2   6   0       85.21       76.36      2.63 o 
   0   6   0      533.63      507.37     15.38 o 
   2   6   0       85.12       82.30      3.04 o 
   4   6   0       21.02       20.10      1.75 o 
   6   6   0       91.73       89.65      5.12 o 
   8   6   0        0.04        0.00      1.46 o 
  10   6   0        8.98        7.59      2.06 o 
  12   6   0        2.95       -1.89      3.75 o 
  14   6   0        7.18        0.45      3.96 o 
  16   6   0        0.54        0.76      3.96 o 
  18   6   0        0.58       -1.36      3.73 o 
  20   6   0        2.89       -0.18      5.20 o 
  22   6   0        0.65        1.21      5.96 o 
 -19   7   0        4.67       -0.50      4.17 o 
 -17   7   0        0.76        9.89      4.36 o 
 -15   7   0       13.89       11.23      4.09 o 
 -13   7   0       41.81       41.20      5.17 o 
 -11   7   0       14.01       13.10      3.52 o 
  -9   7   0        0.43        0.66      2.55 o 
  -7   7   0      194.70      191.97      8.48 o 
  -5   7   0      497.22      482.05     15.01 o 
  -3   7   0      504.15      487.30     15.22 o 
  -1   7   0      702.27      693.16     19.58 o 
   1   7   0      702.31      690.14     19.74 o 
   3   7   0      504.15      517.30     29.76 o 
   5   7   0      497.27      495.55     30.78 o 
   7   7   0      194.75      196.56      6.10 o 
   9   7   0        0.42       -1.81      2.99 o 
  11   7   0       13.97       12.65      4.46 o 
  13   7   0       41.79       38.63      6.04 o 
  15   7   0       13.85       18.45      5.22 o 
  17   7   0        0.77        7.01      4.57 o 
  19   7   0        4.65       -0.10      4.67 o 
 -16   8   0        0.16        1.34      4.07 o 
 -14   8   0       21.20       12.23      4.51 o 
 -12   8   0       73.71       72.54      6.40 o 
 -10   8   0       10.07        7.98      3.44 o 
  -8   8   0        5.45        5.14      2.97 o 
  -6   8   0       40.38       38.50      4.17 o 
  -4   8   0       84.22       81.88      5.72 o 
  -2   8   0        1.90        0.42      2.34 o 
   0   8   0        3.40       -1.47      2.23 o 
   2   8   0        1.90        1.86      2.86 o 
   4   8   0       84.26       75.35      6.17 o 
   6   8   0       40.36       40.47      5.12 o 
   8   8   0        5.42        2.20      3.57 o 
  10   8   0       10.04        6.64      4.20 o 
  12   8   0       73.70       87.92      7.90 o 
  14   8   0       21.19       27.40      5.96 o 
  16   8   0        0.16        7.35      5.09 o 
 -13   9   0       16.80       28.76      5.12 o 
 -11   9   0       31.66       26.95      4.78 o 
  -9   9   0        5.02        6.95      3.46 o 
  -7   9   0       15.04       12.94      3.57 o 
  -5   9   0      101.57      102.06      6.74 o 
  -3   9   0       18.84       22.02      3.75 o 
  -1   9   0        0.74       -2.49      2.49 o 
   1   9   0        0.74       -2.44      2.86 o 
   3   9   0       18.85       26.32      4.59 o 
   5   9   0      101.56      100.54      7.51 o 
   7   9   0       15.05       11.60      4.36 o 
   9   9   0        5.02       -3.57      3.83 o 
  11   9   0       31.67       34.22      6.11 o 
  13   9   0       16.80       16.90      5.41 o 
  -8  10   0       67.01       74.45      6.51 o 
  -6  10   0        1.08        3.18      3.15 o 
  -4  10   0       22.56       23.25      4.28 o 
  -2  10   0       24.02       26.24      4.23 o 
   0  10   0       34.82       31.15      4.83 o 
   2  10   0       24.01       24.59      4.70 o 
   4  10   0       22.56       30.65      5.12 o 
   6  10   0        1.08        4.96      3.91 o 
   8  10   0       67.02       73.43      7.79 o 
 -27   1   1        5.69        5.97      6.44 o 
 -25   1   1        0.63       -1.38      3.76 o 
 -23   1   1        6.75        5.86      3.38 o 
 -21   1   1        5.26        9.05      3.46 o 
 -19   1   1       48.68       48.09      4.63 o 
 -17   1   1      144.55      149.49      6.96 o 
 -15   1   1       80.68       82.53      4.51 o 
 -13   1   1      113.91      103.53      4.43 o 
 -11   1   1      708.86      740.15     20.25 o 
  -9   1   1      346.44      398.66      7.20 o 
  -7   1   1     1446.70     1380.93     19.54 o 
  -5   1   1     1716.63     1695.31     23.21 o 
  -3   1   1     2914.96     2934.04     38.74 o 
  -1   1   1      613.90      670.50     12.21 o 
   1   1   1     8117.54     7944.12    109.68 o 
   3   1   1       87.00       96.33      2.19 o 
   5   1   1     1171.73     1200.74     46.27 o 
   7   1   1     3950.13     4198.99     55.78 o 
   9   1   1       23.72       15.71      1.55 o 
  11   1   1      429.52      494.60     10.64 o 
  13   1   1      293.77      293.21      8.23 o 
  15   1   1      469.35      442.89     11.48 o 
  17   1   1        1.96       -0.24      2.44 o 
  19   1   1       72.01       65.74      5.06 o 
  21   1   1       12.11       17.36      4.23 o 
  23   1   1       26.88       27.29      4.60 o 
  25   1   1        1.20       -5.98      7.40 o 
 -26   2   1       10.73       14.20      5.21 o 
 -24   2   1        1.45        2.05      3.69 o 
 -22   2   1        6.04        3.19      3.27 o 
 -20   2   1        1.37        3.06      2.86 o 
 -18   2   1      146.77      168.16      7.24 o 
 -16   2   1      415.19      413.40     10.91 o 
 -14   2   1        5.33       -0.14      1.72 o 
 -12   2   1        9.16        8.45      1.52 o 
 -10   2   1     1533.95     1586.91     23.07 o 
  -8   2   1      346.94      378.76      8.54 o 
  -6   2   1        3.46        2.22      0.76 o 
  -4   2   1     1415.34     1354.00     18.61 o 
  -2   2   1    24557.85    24643.55    402.18 o 
   0   2   1     4013.49     4225.32     68.92 o 
   2   2   1     1962.74     1918.97     26.85 o 
   4   2   1      390.08      388.66      5.50 o 
   6   2   1      252.74      240.39      4.81 o 
   8   2   1      943.67     1024.23     18.52 o 
  10   2   1       52.21       74.80      2.88 o 
  12   2   1       37.52       45.08      2.56 o 
  14   2   1      498.22      483.20      9.69 o 
  16   2   1       49.32       44.04      4.06 o 
  18   2   1      155.90      193.16      7.67 o 
  20   2   1       49.17       35.26      4.38 o 
  22   2   1       33.72       38.67      3.97 o 
  24   2   1       31.03       57.24      6.46 o 
 -25   3   1        0.53        9.11      4.20 o 
 -23   3   1        6.36        6.28      3.54 o 
 -21   3   1        7.27       12.56      3.47 o 
 -19   3   1        2.97        5.51      2.95 o 
 -17   3   1       30.31       28.04      3.63 o 
 -15   3   1      186.57      189.12      6.65 o 
 -13   3   1      120.75      114.70      3.98 o 
 -11   3   1        0.69        2.42      1.35 o 
  -9   3   1       12.69        5.99      1.30 o 
  -7   3   1     1016.03     1099.18     16.26 o 
  -5   3   1      351.99      366.53      6.14 o 
  -3   3   1      123.87      155.09      3.35 o 
  -1   3   1     1028.81     1069.91     19.06 o 
   1   3   1       62.75       78.55      2.07 o 
   3   3   1      388.14      352.51      6.14 o 
   5   3   1      339.19      396.82      7.07 o 
   7   3   1      291.34      266.22      4.67 o 
   9   3   1      205.49      170.15      8.00 o 
  11   3   1       43.82       44.09      2.65 o 
  13   3   1       62.43       64.54      2.95 o 
  15   3   1      461.00      538.14     11.15 o 
  17   3   1       94.00       84.27      4.76 o 
  19   3   1       43.69       36.35      4.81 o 
  21   3   1       34.43       47.38      5.58 o 
  23   3   1       23.73       18.76      9.82 o 
  25   3   1        7.31        9.98      5.05 o 
 -24   4   1        5.72        2.28      4.29 o 
 -22   4   1        0.24        4.93      3.33 o 
 -20   4   1        0.66        0.34      2.80 o 
 -18   4   1       47.74       54.36      4.53 o 
 -16   4   1        9.04        8.55      4.08 o 
 -14   4   1        1.89        3.83      1.74 o 
 -12   4   1        2.71       -1.59      1.70 o 
 -10   4   1      748.71      835.12     16.87 o 
  -8   4   1      259.47      297.34      5.96 o 
  -6   4   1      467.42      464.17      7.71 o 
  -4   4   1      258.63      230.77      4.41 o 
  -2   4   1       29.80       28.66      2.53 o 
   0   4   1     1938.47     2018.83     34.72 o 
   2   4   1        7.72        4.48      1.09 o 
   4   4   1       15.58       10.75      1.24 o 
   6   4   1      167.82      155.40      6.93 o 
   8   4   1      127.35      142.67      3.32 o 
  10   4   1        6.33        9.51      1.38 o 
  12   4   1       94.53       97.50      3.32 o 
  14   4   1       90.01       87.18      6.31 o 
  16   4   1       74.41       69.13      5.62 o 
  18   4   1       12.13        7.48      3.76 o 
  20   4   1       10.30        9.72      4.16 o 
  22   4   1        7.71        6.38      6.04 o 
  24   4   1        2.28        2.44      5.56 o 
 -23   5   1        1.76        6.62      3.71 o 
 -21   5   1        9.51       11.30      3.63 o 
 -19   5   1        3.36        2.12      2.92 o 
 -17   5   1       62.93       61.71      4.62 o 
 -15   5   1       75.21       70.46      4.44 o 
 -13   5   1        1.27        0.08      1.83 o 
 -11   5   1       17.22       15.44      2.81 o 
  -9   5   1        4.18        2.65      1.33 o 
  -7   5   1       55.88       56.89      2.43 o 
  -5   5   1       44.44       28.15      1.65 o 
  -3   5   1       46.94       41.32      2.52 o 
  -1   5   1       79.47       60.41      2.98 o 
   1   5   1       16.04       17.37      4.04 o 
   3   5   1      151.18      166.52      4.34 o 
   5   5   1      601.59      595.37     16.71 o 
   7   5   1       12.00        9.47      1.43 o 
   9   5   1        6.98        5.32      2.35 o 
  11   5   1      331.22      342.42      7.87 o 
  13   5   1      208.03      219.85      8.49 o 
  15   5   1        7.71       10.96      3.62 o 
  17   5   1        1.02        0.37      4.23 o 
  19   5   1       26.02       24.17      6.40 o 
  21   5   1       10.43       11.42      6.40 o 
  23   5   1       10.16       -0.50      6.40 o 
 -22   6   1        4.75        1.52      4.59 o 
 -20   6   1        5.97        6.93      4.72 o 
 -18   6   1       29.12       34.04      5.80 o 
 -16   6   1       92.38      111.93      8.24 o 
 -14   6   1       83.24       67.91      7.34 o 
 -12   6   1       14.14       18.45      5.42 o 
 -10   6   1       21.00       18.35      3.50 o 
  -8   6   1       79.79       76.39      3.50 o 
  -6   6   1      231.85      200.95      8.53 o 
  -4   6   1      595.53      571.33     12.31 o 
  -2   6   1     1313.39     1275.66     23.99 o 
   0   6   1      200.47      189.10      5.91 o 
   2   6   1        1.09        0.86      1.98 o 
   4   6   1        1.88        0.02      2.27 o 
   6   6   1      423.62      427.65      8.11 o 
   8   6   1        5.14        5.75      1.45 o 
  10   6   1      617.42      694.15     19.79 o 
  12   6   1      278.20      293.30     13.52 o 
  14   6   1       67.79       63.80      7.48 o 
  16   6   1        9.79       12.91      5.25 o 
  18   6   1       24.23       28.58      7.11 o 
  20   6   1        6.88        4.83      6.14 o 
 -21   7   1        2.27        5.14      5.17 o 
 -19   7   1        0.90       10.71      4.88 o 
 -17   7   1        2.24        3.70      3.81 o 
 -15   7   1       52.35       54.27      6.25 o 
 -13   7   1       19.77       20.26      4.04 o 
 -11   7   1       26.38       34.75      4.59 o 
  -9   7   1        1.41        2.94      2.76 o 
  -7   7   1       46.95       48.87      4.70 o 
  -5   7   1        1.94       -0.71      2.55 o 
  -3   7   1       46.77       51.83      4.80 o 
  -1   7   1        5.40        2.28      2.91 o 
   1   7   1       80.64       85.06      6.09 o 
   3   7   1       47.41       48.08      4.88 o 
   5   7   1       61.33       73.35      6.35 o 
   7   7   1        2.60        7.27      3.70 o 
   9   7   1      135.41      143.28      8.92 o 
  11   7   1       61.97       69.91      7.09 o 
  13   7   1       13.41       12.57      5.04 o 
  15   7   1        3.52       -3.52      3.88 o 
  17   7   1        2.89       -3.91      3.91 o 
  19   7   1        2.34       -3.67      4.70 o 
 -18   8   1        5.53        4.70      4.44 o 
 -16   8   1        1.11       -3.41      3.41 o 
 -14   8   1        0.19        1.18      3.31 o 
 -12   8   1        1.50       -1.60      3.15 o 
 -10   8   1       85.79       94.50      7.03 o 
  -8   8   1       47.13       47.48      4.91 o 
  -6   8   1       18.70       13.20      3.39 o 
  -4   8   1        5.28        7.37      2.94 o 
  -2   8   1       21.35       21.78      3.73 o 
   0   8   1        1.89        0.00      2.60 o 
   2   8   1        1.07        2.13      2.86 o 
   4   8   1        0.84        1.42      2.99 o 
   6   8   1        7.41        7.22      3.65 o 
   8   8   1        0.68       -3.28      3.28 o 
  10   8   1        5.53        8.66      4.65 o 
  12   8   1        7.74       12.36      4.96 o 
  14   8   1        0.32        2.73      4.30 o 
  16   8   1        4.42       -3.94      4.38 o 
 -15   9   1        1.33       -0.55      4.04 o 
 -13   9   1       10.66        8.16      4.17 o 
 -11   9   1        7.52       11.00      4.12 o 
  -9   9   1        4.21       11.97      3.57 o 
  -7   9   1        2.56        5.75      3.25 o 
  -5   9   1       31.73       38.42      4.75 o 
  -3   9   1        5.54        6.27      3.15 o 
  -1   9   1        6.98        7.77      3.25 o 
   1   9   1        4.97        0.37      3.25 o 
   3   9   1        6.81        6.72      3.94 o 
   5   9   1       31.74       39.26      5.48 o 
   7   9   1        2.44       -0.26      3.88 o 
   9   9   1       22.85       16.64      5.01 o 
  11   9   1        2.00       -3.75      3.75 o 
  13   9   1        4.39       11.21      5.04 o 
 -10  10   1        1.51        8.00      3.94 o 
  -8  10   1        0.57       -3.10      3.10 o 
  -6  10   1       25.21       16.25      4.07 o 
  -4  10   1        0.56       -3.07      3.07 o 
  -2  10   1        0.05        1.50      3.18 o 
   0  10   1        1.09       -3.15      3.15 o 
   2  10   1        8.52       10.76      4.28 o 
   4  10   1        2.52        2.99      4.02 o 
   6  10   1       19.14       17.69      4.99 o 
   8  10   1        1.42        3.12      4.07 o 
 -28   0   2        1.06        0.89      5.85 o 
 -26   0   2       81.61      110.72     11.07 o 
 -24   0   2       60.55       64.40      8.56 o 
 -22   0   2       64.18       55.19      7.32 o 
 -20   0   2        2.97       -1.89      3.62 o 
 -18   0   2     2300.99     2256.56     57.84 o 
 -16   0   2       28.56       20.52      4.44 o 
 -14   0   2       31.11       13.94      3.52 o 
 -12   0   2     1095.96     1159.17     30.05 o 
 -10   0   2      878.11      673.53     13.65 o 
  -8   0   2     4496.20     4341.15     71.52 o 
  -6   0   2    25896.44    25700.71    415.08 o 
  -4   0   2    25255.06    23889.39    386.01 o 
  -2   0   2     5554.36     5185.21     83.51 o 
   0   0   2      228.87      207.34      4.32 o 
   2   0   2       82.45       61.11      4.86 o 
   4   0   2      537.15      533.92     10.37 o 
   6   0   2       85.73       84.51      4.51 o 
   8   0   2     7626.91     8427.30    188.33 o 
  10   0   2       17.34       19.03      3.20 o 
  12   0   2       33.02       34.67      4.09 o 
  14   0   2       25.75       20.47      4.02 o 
  16   0   2      146.89      128.33      8.53 o 
  18   0   2        3.71        7.27      4.07 o 
  20   0   2        0.74        5.56      4.28 o 
  22   0   2       46.00       52.28      5.64 o 
  24   0   2        2.35       -0.21      8.07 o 
 -27   1   2       10.22       17.55      4.83 o 
 -25   1   2       41.14       39.20      5.35 o 
 -23   1   2        7.46        8.03      7.85 o 
 -21   1   2       12.47        8.08      3.42 o 
 -19   1   2       44.39       27.67      4.10 o 
 -17   1   2     1185.49     1175.95     23.21 o 
 -15   1   2      386.58      379.68      9.84 o 
 -13   1   2       66.23       57.42      3.06 o 
 -11   1   2       15.35        3.01      3.62 o 
  -9   1   2      211.13      198.61      7.04 o 
  -7   1   2       13.50        1.42      0.80 o 
  -5   1   2      412.61      394.44      5.52 o 
  -3   1   2    13632.28    13750.83    159.83 o 
  -1   1   2    15621.21    15505.52    214.73 o 
   1   1   2      520.39      535.10     21.45 o 
   3   1   2       34.60       18.43      0.94 o 
   5   1   2      708.88      746.42     11.59 o 
   7   1   2     1690.22     1659.44     23.59 o 
   9   1   2       11.30       10.51      1.42 o 
  11   1   2       41.28       38.91      2.59 o 
  13   1   2        1.34       -0.75      1.89 o 
  15   1   2      126.89       92.69      6.08 o 
  17   1   2       22.09       24.12      3.46 o 
  19   1   2        1.43        2.20      3.15 o 
  21   1   2        5.38        3.85      2.60 o 
  23   1   2       12.41       22.83      4.84 o 
  25   1   2        2.30        4.39      3.37 o 
 -28   2   2        0.33        3.83      6.61 o 
 -26   2   2        5.35        3.63      4.99 o 
 -24   2   2        5.90        4.93      3.78 o 
 -22   2   2        0.41       -3.14      3.14 o 
 -20   2   2        5.92       -2.31      4.07 o 
 -18   2   2      163.69      146.36      6.85 o 
 -16   2   2       74.92       75.42      4.69 o 
 -14   2   2       12.56       19.31      2.08 o 
 -12   2   2      280.94      279.78      7.66 o 
 -10   2   2       56.16       72.51      2.84 o 
  -8   2   2     1271.84     1238.36     18.55 o 
  -6   2   2       49.87       47.91      3.92 o 
  -4   2   2      436.44      356.11     13.71 o 
  -2   2   2    22081.97    21363.77    357.34 o 
   0   2   2    10721.38    10855.55    176.58 o 
   2   2   2      543.13      578.30      7.77 o 
   4   2   2      421.14      414.24     16.21 o 
   6   2   2      102.87       91.16      3.48 o 
   8   2   2        8.26        4.06      1.24 o 
  10   2   2       29.16       30.49      3.02 o 
  12   2   2      151.63      166.79      4.36 o 
  14   2   2       77.22       74.36      3.98 o 
  16   2   2       20.90       16.79      3.02 o 
  18   2   2       16.72       16.83      2.94 o 
  20   2   2        1.31       -2.65      4.36 o 
  22   2   2       18.63       17.17      4.67 o 
  24   2   2        6.84       12.88      3.65 o 
 -27   3   2        5.52        8.66      6.18 o 
 -25   3   2        3.14        1.93      7.14 o 
 -23   3   2        0.00       -0.72      3.17 o 
 -21   3   2        1.74        1.40      2.91 o 
 -19   3   2       85.36       77.62      5.19 o 
 -17   3   2       24.64       19.56      3.35 o 
 -15   3   2        4.41        1.38      1.59 o 
 -13   3   2      188.36      208.73      5.38 o 
 -11   3   2       41.37       35.26      2.19 o 
  -9   3   2      132.54      125.77      3.51 o 
  -7   3   2       40.13       47.77      2.95 o 
  -5   3   2      133.02      153.32      3.28 o 
  -3   3   2        3.11        4.76      1.27 o 
  -1   3   2      669.15      613.78     12.06 o 
   1   3   2     5388.41     5918.50     97.43 o 
   3   3   2     1360.82     1398.09     22.46 o 
   5   3   2      237.14      235.08      4.88 o 
   7   3   2      203.46      229.28      4.86 o 
   9   3   2      239.86      230.22      4.61 o 
  11   3   2        1.88       -0.02      1.02 o 
  13   3   2       49.53       43.82      3.18 o 
  15   3   2      639.58      668.86     13.14 o 
  17   3   2        4.79        3.75      3.36 o 
  19   3   2       25.63       32.16      4.96 o 
  21   3   2        7.88       15.66      4.47 o 
  23   3   2       35.38       41.94      6.15 o 
 -26   4   2       18.02       37.05      6.27 o 
 -24   4   2        0.35       -0.39      3.44 o 
 -22   4   2        2.47       -2.36      4.30 o 
 -20   4   2        2.19        7.93      3.20 o 
 -18   4   2       37.17       42.25      4.06 o 
 -16   4   2       13.35       12.33      2.27 o 
 -14   4   2        1.75        0.90      1.53 o 
 -12   4   2       84.05       89.14      3.48 o 
 -10   4   2      388.85      419.22      7.88 o 
  -8   4   2      216.17      203.16      4.60 o 
  -6   4   2        6.12        5.82      1.64 o 
  -4   4   2        6.05        2.93      1.39 o 
  -2   4   2      553.78      513.42     10.85 o 
   0   4   2     1599.67     1766.73     31.37 o 
   2   4   2       28.89       30.83      2.39 o 
   4   4   2      747.87      804.48     12.75 o 
   6   4   2      117.77      109.50      3.35 o 
   8   4   2      161.49      143.71      4.24 o 
  10   4   2       19.87       31.46      2.09 o 
  12   4   2        0.79        0.65      2.66 o 
  14   4   2        9.80        2.53      3.22 o 
  16   4   2       86.86       93.51      6.33 o 
  18   4   2        5.30        5.93      3.66 o 
  20   4   2        5.21       -3.18      3.18 o 
  22   4   2        4.64       -3.10      6.73 o 
 -25   5   2        4.93        0.79      4.88 o 
 -23   5   2        1.03       -0.76      3.34 o 
 -21   5   2       22.68       30.13      9.42 o 
 -19   5   2        5.19        2.60      2.76 o 
 -17   5   2        7.86        3.09      2.65 o 
 -15   5   2      104.05      108.85      5.31 o 
 -13   5   2        7.96        5.00      3.74 o 
 -11   5   2       52.19       57.38      2.90 o 
  -9   5   2      172.25      179.26      7.96 o 
  -7   5   2       27.10       28.85      1.73 o 
  -5   5   2       62.64       71.14      3.50 o 
  -3   5   2       16.95       18.51      3.99 o 
  -1   5   2      110.32      101.42      4.21 o 
   1   5   2        0.89        1.59      1.50 o 
   3   5   2      124.57      127.17      5.00 o 
   5   5   2       64.95       65.41      3.94 o 
   7   5   2       13.37        9.92      2.39 o 
   9   5   2       15.61        9.94      1.76 o 
  11   5   2       83.61       87.46      5.87 o 
  13   5   2      144.43      151.28      7.53 o 
  15   5   2       13.18       18.29      4.14 o 
  17   5   2        3.05        7.22      4.99 o 
  19   5   2        0.10       -1.02      5.38 o 
  21   5   2        0.35       -5.41      5.41 o 
 -22   6   2        1.30        1.65      4.62 o 
 -20   6   2        8.42       14.54      5.12 o 
 -18   6   2       25.34       29.79      5.59 o 
 -16   6   2       12.68       16.38      4.62 o 
 -14   6   2        0.17       -2.89      2.89 o 
 -12   6   2        2.69        2.18      3.28 o 
 -10   6   2        0.81       -2.05      2.60 o 
  -8   6   2       73.98       49.89      5.04 o 
  -6   6   2        1.87        1.34      2.02 o 
  -4   6   2       17.55       19.72      2.51 o 
  -2   6   2        4.24        2.75      1.83 o 
   0   6   2        6.42        6.07      1.93 o 
   2   6   2       62.94       76.02      4.22 o 
   4   6   2        3.80        2.34      2.15 o 
   6   6   2      131.72      129.39     10.71 o 
   8   6   2       19.31       27.25      1.97 o 
  10   6   2       68.60       73.16      6.23 o 
  12   6   2        8.46        5.35      3.78 o 
  14   6   2       52.69       58.89      7.66 o 
  16   6   2        6.56        2.91      5.25 o 
  18   6   2        0.71       15.80      6.32 o 
  20   6   2        2.52        5.85      6.51 o 
 -21   7   2        9.28       16.98      5.75 o 
 -19   7   2        1.78        8.06      4.75 o 
 -17   7   2        5.16        7.85      4.25 o 
 -15   7   2        0.08        1.94      3.20 o 
 -13   7   2        1.44        1.71      3.31 o 
 -11   7   2       79.09       85.53      6.51 o 
  -9   7   2      214.40      221.53     10.05 o 
  -7   7   2      509.46      528.45     16.69 o 
  -5   7   2       62.48       59.78      5.22 o 
  -3   7   2      319.91      314.04     11.89 o 
  -1   7   2       97.59       95.53      6.38 o 
   1   7   2       52.24       34.72      4.57 o 
   3   7   2        2.64       -0.97      2.76 o 
   5   7   2       59.78       73.56      6.48 o 
   7   7   2      192.42      174.92     10.21 o 
   9   7   2       23.49       17.82      5.07 o 
  11   7   2       16.04       14.84      1.94 o 
  13   7   2       36.43       40.31      6.82 o 
  15   7   2        5.24        3.76      2.36 o 
  17   7   2        0.85        1.15      2.64 o 
 -18   8   2        0.32       -3.62      3.62 o 
 -16   8   2        2.01        0.73      3.52 o 
 -14   8   2       24.43       17.22      4.62 o 
 -12   8   2       11.70       16.35      4.12 o 
 -10   8   2        0.41        3.52      3.23 o 
  -8   8   2       36.97       39.34      5.04 o 
  -6   8   2       88.25       86.11      6.77 o 
  -4   8   2       61.76       73.48      6.06 o 
  -2   8   2       21.14       17.43      3.88 o 
   0   8   2        0.13       -0.18      2.65 o 
   2   8   2        4.31       -0.55      3.02 o 
   4   8   2        2.89        8.29      3.65 o 
   6   8   2       33.38       26.48      5.14 o 
   8   8   2       57.14       70.31      7.24 o 
  10   8   2        9.40        7.93      4.65 o 
  12   8   2        4.29        7.35      4.57 o 
  14   8   2        0.67       -2.47      4.41 o 
  16   8   2        0.25       -4.36      4.36 o 
 -15   9   2        1.97        5.69      3.99 o 
 -13   9   2       14.32       12.36      4.41 o 
 -11   9   2        0.45       -1.29      3.33 o 
  -9   9   2       53.69       51.49      5.88 o 
  -7   9   2        1.07       -2.99      2.99 o 
  -5   9   2        9.68       12.05      3.73 o 
  -3   9   2        3.34        4.91      3.39 o 
  -1   9   2       45.94       44.98      5.59 o 
   1   9   2       21.80       27.58      4.91 o 
   3   9   2       11.07        7.58      4.12 o 
   5   9   2        0.18        3.23      3.94 o 
   7   9   2        9.10       10.42      4.80 o 
   9   9   2        6.02        4.65      4.38 o 
  11   9   2        1.03        1.15      4.30 o 
 -10  10   2        0.02       -2.13      3.44 o 
  -8  10   2        4.35        3.86      3.73 o 
  -6  10   2       23.54       16.40      4.38 o 
  -4  10   2       25.43       21.63      4.72 o 
  -2  10   2        9.63        9.76      4.25 o 
   0  10   2        2.05        0.92      3.57 o 
   2  10   2        7.90       10.71      4.62 o 
   4  10   2        6.05       11.68      4.72 o 
   6  10   2        7.30        8.61      4.44 o 
 -27   1   3        4.82       -3.57      3.83 o 
 -25   1   3        4.11        1.00      4.71 o 
 -23   1   3        1.55       -0.29      2.87 o 
 -21   1   3        1.69       -0.51      2.95 o 
 -19   1   3      340.40      382.35     11.14 o 
 -17   1   3       22.85       18.75      3.08 o 
 -15   1   3      457.15      445.60      9.02 o 
 -13   1   3      972.38      994.10     15.76 o 
 -11   1   3     2878.56     2976.83     40.77 o 
  -9   1   3     4680.65     4836.91     56.07 o 
  -7   1   3     1538.11     1495.68     18.48 o 
  -5   1   3     1435.21     1479.76     21.45 o 
  -3   1   3    21722.69    21528.83    345.49 o 
  -1   1   3     3911.07     3741.56     51.75 o 
   1   1   3      282.88      219.61      4.04 o 
   3   1   3      123.40      108.41      2.36 o 
   5   1   3       10.91       10.22      1.56 o 
   7   1   3        1.35        0.76      0.96 o 
   9   1   3      102.27       99.96      3.10 o 
  11   1   3        2.56        1.37      1.27 o 
  13   1   3       10.72        3.57      2.10 o 
  15   1   3       52.36       44.40      3.36 o 
  17   1   3       12.82       20.88      2.55 o 
  19   1   3        3.75        3.13      2.07 o 
  21   1   3        0.37        3.15      2.92 o 
  23   1   3        2.03        0.42      2.99 o 
 -28   2   3       10.31       16.84      5.06 o 
 -26   2   3        1.68       -2.58      3.57 o 
 -24   2   3        4.06        2.73      3.53 o 
 -22   2   3       36.75       40.03      4.64 o 
 -20   2   3      257.47      256.11     11.97 o 
 -18   2   3      153.37      146.92      5.47 o 
 -16   2   3       34.83       35.78      2.77 o 
 -14   2   3      160.19      122.05      4.11 o 
 -12   2   3      564.56      562.53      9.88 o 
 -10   2   3     1854.19     2020.55     28.47 o 
  -8   2   3      183.06      171.77      3.98 o 
  -6   2   3      943.00     1123.05     18.54 o 
  -4   2   3     2157.64     2221.14     44.69 o 
  -2   2   3     5391.02     5320.81     88.46 o 
   0   2   3      923.26     1031.39     19.22 o 
   2   2   3     1018.55     1120.47     18.09 o 
   4   2   3      493.92      423.32      5.52 o 
   6   2   3     1622.18     1617.51     23.09 o 
   8   2   3       76.26       82.55      3.17 o 
  10   2   3       45.90       50.76      2.39 o 
  12   2   3       52.69       53.45      3.28 o 
  14   2   3        5.84        3.79      2.14 o 
  16   2   3       20.67       27.49      3.11 o 
  18   2   3        2.24        3.76      2.41 o 
  20   2   3       11.53        8.10      2.97 o 
  22   2   3        1.25        1.01      3.06 o 
 -27   3   3        8.41       21.32      5.23 o 
 -25   3   3        7.60        6.41      4.00 o 
 -23   3   3       47.74       38.46      4.79 o 
 -21   3   3       34.33       39.20      4.43 o 
 -19   3   3      199.08      223.93      8.61 o 
 -17   3   3       74.81       65.59      3.71 o 
 -15   3   3       58.14       48.18      2.94 o 
 -13   3   3        5.85        7.23      1.67 o 
 -11   3   3     1631.76     1621.39     23.84 o 
  -9   3   3       42.44       45.39      2.21 o 
  -7   3   3      271.08      291.53      5.51 o 
  -5   3   3       98.19      100.65      5.67 o 
  -3   3   3     4131.70     4427.21     73.47 o 
  -1   3   3     2842.49     3147.08     53.22 o 
   1   3   3     1482.89     1622.18     28.86 o 
   3   3   3      222.27      195.73      3.34 o 
   5   3   3      211.13      188.14      3.68 o 
   7   3   3       62.67       63.68      1.91 o 
   9   3   3        7.47        3.51      1.21 o 
  11   3   3      141.17      138.35      4.53 o 
  13   3   3      253.21      262.60     16.75 o 
  15   3   3       19.30       24.12      4.25 o 
  17   3   3        9.71       -1.10      4.46 o 
  19   3   3        7.32        8.96      3.40 o 
  21   3   3        8.58       12.20      3.48 o 
  23   3   3        0.74        1.08      6.22 o 
 -26   4   3        2.98        0.75      3.79 o 
 -24   4   3        1.03       -0.10      3.47 o 
 -22   4   3        3.03       -0.53      2.96 o 
 -20   4   3        5.36       10.10      3.08 o 
 -18   4   3        0.68       -0.52      4.05 o 
 -16   4   3       71.77       67.52      3.54 o 
 -14   4   3      115.85      103.61      3.97 o 
 -12   4   3      210.10      218.53      5.42 o 
 -10   4   3       45.01       45.45      2.38 o 
  -8   4   3      161.03      190.88      4.34 o 
  -6   4   3      230.44      204.41      9.97 o 
  -4   4   3     1786.46     1832.67     32.64 o 
  -2   4   3      875.62      857.54     24.08 o 
   0   4   3      120.32      121.16      4.62 o 
   2   4   3      167.61      179.22      5.95 o 
   4   4   3       73.37       99.68      9.03 o 
   6   4   3       57.70       54.71      1.92 o 
   8   4   3      418.49      428.96      8.94 o 
  10   4   3       13.04       10.55      1.97 o 
  12   4   3      165.05      186.64      8.21 o 
  14   4   3       22.52       29.37      4.55 o 
  16   4   3       38.78       37.12      5.01 o 
  18   4   3        2.17        1.50      3.06 o 
  20   4   3        3.89        5.08      3.02 o 
  22   4   3        1.96        7.31      3.50 o 
 -25   5   3        4.10       -1.26      4.59 o 
 -23   5   3        0.41       -3.18      4.23 o 
 -21   5   3        1.22        6.14      4.75 o 
 -19   5   3       25.66       21.11      3.64 o 
 -17   5   3       11.83       15.08      3.07 o 
 -15   5   3      119.69      111.08      5.14 o 
 -13   5   3      247.60      239.78      7.26 o 
 -11   5   3      106.83      101.29      3.89 o 
  -9   5   3        7.51       11.47      1.43 o 
  -7   5   3      498.29      506.46     11.66 o 
  -5   5   3      220.43      223.21      6.67 o 
  -3   5   3      187.85      192.02      6.16 o 
  -1   5   3      232.13      273.54     11.93 o 
   1   5   3       72.79       72.71      4.07 o 
   3   5   3       29.42       29.93      5.90 o 
   5   5   3      225.69      222.60      7.44 o 
   7   5   3      260.13      262.72      5.07 o 
   9   5   3       10.05        9.00      1.90 o 
  11   5   3        7.26        4.48      2.00 o 
  13   5   3      158.39      179.48      6.15 o 
  15   5   3       41.65       46.92      3.83 o 
  17   5   3        0.10       -2.17      2.34 o 
  19   5   3        3.00        1.97      3.31 o 
 -24   6   3        1.18        2.57      5.46 o 
 -22   6   3        1.08        1.76      4.67 o 
 -20   6   3        3.42       13.94      5.09 o 
 -18   6   3       27.19       26.17      5.46 o 
 -16   6   3      158.64      172.63     10.18 o 
 -14   6   3      265.88      273.46     12.28 o 
 -12   6   3      847.76      832.48     24.85 o 
 -10   6   3      235.75      225.65     10.42 o 
  -8   6   3     1683.23     1735.48     44.81 o 
  -6   6   3      891.71      882.94     21.49 o 
  -4   6   3      242.76      214.36      6.89 o 
  -2   6   3       60.36       62.49      5.84 o 
   0   6   3        2.54        2.51      1.88 o 
   2   6   3       17.32       11.74      2.51 o 
   4   6   3        2.00        5.46      2.32 o 
   6   6   3       87.94       72.05      9.38 o 
   8   6   3       56.58       53.79      8.15 o 
  10   6   3       11.03        9.42      2.33 o 
  12   6   3        1.38        2.25      2.13 o 
  14   6   3       26.84       33.17      3.61 o 
  16   6   3       17.29       12.82      3.30 o 
  18   6   3        0.89       -0.23      2.96 o 
 -21   7   3        0.34        6.72      5.07 o 
 -19   7   3       10.97        8.66      4.93 o 
 -17   7   3       12.33       10.37      4.25 o 
 -15   7   3       41.69       43.46      5.96 o 
 -13   7   3        6.43        4.70      3.39 o 
 -11   7   3       18.92       24.80      4.54 o 
  -9   7   3       30.62       26.85      4.59 o 
  -7   7   3       71.31       86.68      6.67 o 
  -5   7   3       30.79       30.44      4.33 o 
  -3   7   3      103.53       99.81      6.69 o 
  -1   7   3        0.73       -1.60      2.55 o 
   1   7   3        0.95        1.81      2.99 o 
   3   7   3       68.03       62.36      6.38 o 
   5   7   3        4.84        2.49      3.83 o 
   7   7   3       15.66       17.35      5.09 o 
   9   7   3       30.25       28.58      5.72 o 
  11   7   3        0.59       -3.07      3.88 o 
  13   7   3       32.11       26.14      6.51 o 
  15   7   3        0.98       -1.34      1.98 o 
  17   7   3        2.43        1.94      2.63 o 
 -18   8   3        0.69        1.78      4.20 o 
 -16   8   3        0.42       -1.52      3.46 o 
 -14   8   3        4.46       -1.81      3.28 o 
 -12   8   3        5.52       -2.68      2.91 o 
 -10   8   3       15.53       11.63      3.91 o 
  -8   8   3       11.37       11.36      3.81 o 
  -6   8   3       14.73       12.47      3.94 o 
  -4   8   3        1.87       -2.41      2.97 o 
  -2   8   3       24.93       20.44      4.28 o 
   0   8   3        7.18       -0.39      2.91 o 
   2   8   3        4.24        0.21      3.25 o 
   4   8   3       14.15       28.66      5.14 o 
   6   8   3        4.33        3.41      3.91 o 
   8   8   3        1.54        4.62      3.96 o 
  10   8   3        1.81        5.30      4.30 o 
  12   8   3        2.22       -0.84      4.12 o 
  14   8   3        1.81        0.31      4.62 o 
 -15   9   3       10.70        9.68      4.75 o 
 -13   9   3        3.83        3.81      3.86 o 
 -11   9   3       14.06       12.02      4.15 o 
  -9   9   3        4.35        9.82      3.99 o 
  -7   9   3       30.20       34.54      5.30 o 
  -5   9   3        6.52        4.72      3.83 o 
  -3   9   3       40.20       47.82      5.88 o 
  -1   9   3       41.00       36.82      5.43 o 
   1   9   3       88.41       96.32      8.00 o 
   3   9   3       60.52       75.66      7.61 o 
   5   9   3       25.99       25.88      5.67 o 
   7   9   3        1.13        8.42      4.80 o 
   9   9   3        2.72        4.83      4.38 o 
  11   9   3        0.47       -1.99      4.25 o 
 -10  10   3        3.52        5.04      3.91 o 
  -8  10   3        6.39       10.16      3.99 o 
  -6  10   3       19.88       24.12      5.01 o 
  -4  10   3        4.36        1.15      3.86 o 
  -2  10   3       21.27       25.64      5.20 o 
   0  10   3       23.51       23.99      5.59 o 
   2  10   3       47.52       56.19      7.06 o 
   4  10   3        4.35        7.06      4.62 o 
 -28   0   4       13.97        8.66      6.48 o 
 -26   0   4       13.42       20.73      6.74 o 
 -24   0   4       27.03       14.33      5.85 o 
 -22   0   4       43.72       35.61      6.14 o 
 -20   0   4      122.86      142.16      9.97 o 
 -18   0   4     1474.44     1435.73     38.95 o 
 -16   0   4       21.91       34.25      4.62 o 
 -14   0   4      657.59      629.10     14.01 o 
 -12   0   4       63.36       37.02      2.90 o 
 -10   0   4     6535.67     6782.81    110.18 o 
  -8   0   4      399.99      359.88      8.00 o 
  -6   0   4      650.64      545.20     10.75 o 
  -4   0   4     2681.79     2964.13     49.04 o 
  -2   0   4    12494.40    12644.00    203.19 o 
   0   0   4     2709.54     2616.80     44.10 o 
   2   0   4     4459.10     4517.01    132.69 o 
   4   0   4     7421.01     7808.41    199.02 o 
   6   0   4      211.97      257.44      6.90 o 
   8   0   4      518.95      541.30     14.96 o 
  10   0   4      225.14      237.01     14.78 o 
  12   0   4       10.38        6.47      2.99 o 
  14   0   4        4.00        1.26      2.38 o 
  16   0   4      158.47      187.20     18.97 o 
  18   0   4       11.95       17.93      3.76 o 
  20   0   4        2.95       -3.11      5.58 o 
  22   0   4        6.01        0.29      5.64 o 
 -29   1   4       16.68       28.74     10.39 o 
 -27   1   4        0.17       -2.64      4.45 o 
 -25   1   4       10.55       11.15      4.45 o 
 -23   1   4        2.26        3.63      3.16 o 
 -21   1   4      148.61      138.03      6.97 o 
 -19   1   4       45.30       47.08      4.47 o 
 -17   1   4      211.44      208.39      5.98 o 
 -15   1   4       94.95       96.77      3.87 o 
 -13   1   4      368.30      347.61      7.24 o 
 -11   1   4      107.39       85.83      2.79 o 
  -9   1   4       96.29       67.13      6.83 o 
  -7   1   4     1818.23     1809.33     22.00 o 
  -5   1   4      773.90      859.44     11.02 o 
  -3   1   4     3915.03     4086.01     47.31 o 
  -1   1   4     1898.31     1840.82     23.71 o 
   1   1   4      395.99      325.81      4.98 o 
   3   1   4      152.94      163.76      5.69 o 
   5   1   4     1975.22     1965.27     24.15 o 
   7   1   4       70.68       71.14      3.85 o 
   9   1   4       24.67       32.72      2.04 o 
  11   1   4       12.19        6.47      1.55 o 
  13   1   4       37.76       30.43      2.45 o 
  15   1   4      128.56      152.44      5.00 o 
  17   1   4        0.96        1.36      1.89 o 
  19   1   4        0.09       -0.16      2.49 o 
  21   1   4        2.21       -0.33      2.80 o 
 -28   2   4        1.90        0.38      4.89 o 
 -26   2   4        1.43        7.08      4.19 o 
 -24   2   4        2.25        1.93      3.42 o 
 -22   2   4        9.74       21.30      4.00 o 
 -20   2   4       79.84       93.42      4.82 o 
 -18   2   4      467.08      482.97     10.30 o 
 -16   2   4        9.33        7.83      1.84 o 
 -14   2   4       66.89       54.54      2.89 o 
 -12   2   4       12.53        4.34      2.08 o 
 -10   2   4      261.58      270.26      6.45 o 
  -8   2   4       49.48       58.29      2.29 o 
  -6   2   4      504.12      563.40      8.49 o 
  -4   2   4      194.74      210.54      3.40 o 
  -2   2   4     1067.95     1243.46     18.57 o 
   0   2   4      858.60      936.96     14.32 o 
   2   2   4       16.10       18.40      1.34 o 
   4   2   4        8.01       12.52      1.09 o 
   6   2   4      649.72      622.88      9.53 o 
   8   2   4      199.52      191.92      4.63 o 
  10   2   4       26.26       32.24      2.20 o 
  12   2   4        0.62       -0.54      1.94 o 
  14   2   4        6.63       -1.64      1.64 o 
  16   2   4        2.60        2.27      2.27 o 
  18   2   4        0.64        2.43      2.49 o 
  20   2   4       11.06       15.64      3.51 o 
  22   2   4        9.12       17.17      3.91 o 
 -27   3   4        3.40       -3.01      3.88 o 
 -25   3   4        2.33        1.04      5.10 o 
 -23   3   4        0.29        2.12      3.31 o 
 -21   3   4        0.44       -0.74      2.27 o 
 -19   3   4       62.41       63.56      3.96 o 
 -17   3   4      378.66      380.03     10.95 o 
 -15   3   4       12.89       13.64      2.55 o 
 -13   3   4      110.27      101.16      3.70 o 
 -11   3   4      141.27      157.78      4.30 o 
  -9   3   4        5.47        1.60      1.02 o 
  -7   3   4        3.47        0.19      0.69 o 
  -5   3   4     1267.20     1438.13     70.98 o 
  -3   3   4     6978.64     7584.82    124.17 o 
  -1   3   4      530.79      523.42     16.80 o 
   1   3   4      176.24      195.41      6.01 o 
   3   3   4      227.81      232.77      5.52 o 
   5   3   4        1.25        1.19      0.83 o 
   7   3   4      452.49      418.44      7.16 o 
   9   3   4      958.87     1033.46     12.97 o 
  11   3   4      338.77      346.94      8.82 o 
  13   3   4      196.30      213.07      6.76 o 
  15   3   4       66.10       71.09      4.43 o 
  17   3   4       45.38       39.04      3.86 o 
  19   3   4       20.99       30.22      3.95 o 
  21   3   4        1.73       -1.28      3.03 o 
 -26   4   4        6.01        5.08      3.88 o 
 -24   4   4        4.75        4.66      3.56 o 
 -22   4   4        0.76        0.40      3.98 o 
 -20   4   4        9.07        4.16      3.05 o 
 -18   4   4       69.51       54.55      4.43 o 
 -16   4   4       18.77       18.16      2.33 o 
 -14   4   4      173.03      178.63      5.12 o 
 -12   4   4      102.51      135.00      4.15 o 
 -10   4   4      160.37      134.45      4.31 o 
  -8   4   4       10.61        7.69      2.36 o 
  -6   4   4       31.86       28.72      2.62 o 
  -4   4   4      567.93      475.77     11.06 o 
  -2   4   4     1408.27     1394.89     26.33 o 
   0   4   4      777.54      844.11     17.42 o 
   2   4   4      122.71       97.62      4.60 o 
   4   4   4      152.84      160.37      6.12 o 
   6   4   4      172.69      164.59      3.52 o 
   8   4   4     1004.53      997.93     14.08 o 
  10   4   4       97.54      105.70      3.76 o 
  12   4   4      448.34      475.00     10.58 o 
  14   4   4       49.02       37.79      3.63 o 
  16   4   4       48.14       66.28      4.53 o 
  18   4   4       11.27        8.71      3.12 o 
  20   4   4        7.09        5.97      3.35 o 
 -25   5   4        0.32        5.07      5.46 o 
 -23   5   4        4.09       10.86      5.33 o 
 -21   5   4        2.19        3.62      4.49 o 
 -19   5   4       12.27        5.17      4.46 o 
 -17   5   4        2.95       -2.94      3.28 o 
 -15   5   4       33.20       27.78      3.95 o 
 -13   5   4       62.14       61.66      4.30 o 
 -11   5   4        5.04        3.67      2.25 o 
  -9   5   4        8.79       11.25      2.45 o 
  -7   5   4       24.68       22.13      2.87 o 
  -5   5   4       71.61       69.68      4.05 o 
  -3   5   4      294.86      300.39     10.16 o 
  -1   5   4       13.31        8.74      2.19 o 
   1   5   4       20.67       22.03      3.49 o 
   3   5   4      137.95      135.90      5.88 o 
   5   5   4        6.98       -0.36      2.41 o 
   7   5   4      269.66      281.56     17.06 o 
   9   5   4        0.56       -0.31      1.16 o 
  11   5   4        3.25        2.04      1.88 o 
  13   5   4      141.22      155.50      7.76 o 
  15   5   4        2.34        0.13      2.43 o 
  17   5   4        6.88        1.72      2.69 o 
  19   5   4        0.14        1.15      3.37 o 
 -24   6   4        1.37       -1.08      4.72 o 
 -22   6   4        0.04       -2.10      4.17 o 
 -20   6   4        2.74       -2.28      3.88 o 
 -18   6   4        6.03        6.14      4.20 o 
 -16   6   4        4.92        0.47      3.62 o 
 -14   6   4        8.58       13.31      4.30 o 
 -12   6   4       61.96       59.36      6.25 o 
 -10   6   4       16.95        8.27      3.65 o 
  -8   6   4      205.27      206.10      7.51 o 
  -6   6   4        4.05        4.01      2.28 o 
  -4   6   4       52.01       58.65      5.85 o 
  -2   6   4       53.88       58.24      3.96 o 
   0   6   4        7.91        3.84      2.15 o 
   2   6   4      105.87       84.95      5.00 o 
   4   6   4        6.23        3.69      2.64 o 
   6   6   4       93.81      106.28      6.22 o 
   8   6   4       19.34       22.15      4.30 o 
  10   6   4       42.93       34.96      6.51 o 
  12   6   4       13.26       15.91      2.31 o 
  14   6   4       10.43        8.28      2.68 o 
  16   6   4        1.68        1.76      2.68 o 
  18   6   4        1.39        1.24      3.11 o 
 -21   7   4        3.21       -1.73      4.38 o 
 -19   7   4        1.44       -3.75      3.75 o 
 -17   7   4       14.73       20.31      5.07 o 
 -15   7   4       22.12       24.51      5.09 o 
 -13   7   4       51.43       56.82      6.40 o 
 -11   7   4      307.80      305.40     13.04 o 
  -9   7   4       41.01       42.44      5.43 o 
  -7   7   4        5.03       12.60      3.81 o 
  -5   7   4        4.35       -1.84      2.57 o 
  -3   7   4       38.04       40.60      5.07 o 
  -1   7   4      167.38      157.10      9.05 o 
   1   7   4      176.55      171.27      9.79 o 
   3   7   4      300.87      288.55     13.25 o 
   5   7   4        0.34       -2.99      3.15 o 
   7   7   4       64.56       73.61      7.43 o 
   9   7   4       56.09       45.03      6.88 o 
  11   7   4       47.97       43.36      7.43 o 
  13   7   4        1.71       -1.68      5.12 o 
  15   7   4        3.74        4.80      5.59 o 
 -18   8   4        6.43        3.44      4.17 o 
 -16   8   4        3.06        0.97      3.91 o 
 -14   8   4        1.39       -0.50      3.62 o 
 -12   8   4        0.02        1.44      3.49 o 
 -10   8   4       32.09       35.25      5.20 o 
  -8   8   4       64.36       70.86      6.69 o 
  -6   8   4        0.24        3.28      3.28 o 
  -4   8   4        1.80        0.00      3.02 o 
  -2   8   4       15.03        9.82      3.88 o 
   0   8   4       25.14       25.25      4.93 o 
   2   8   4        5.87       -0.31      3.46 o 
   4   8   4       11.14        8.14      4.17 o 
   6   8   4        1.74        8.27      4.54 o 
   8   8   4       13.03        3.78      4.17 o 
  10   8   4       17.87       18.27      5.64 o 
  12   8   4       17.02       21.18      6.25 o 
 -15   9   4        1.50        2.28      4.30 o 
 -13   9   4        5.60        8.79      4.41 o 
 -11   9   4        0.37        0.21      3.31 o 
  -9   9   4        3.78        3.54      3.73 o 
  -7   9   4        0.67       -2.36      3.65 o 
  -5   9   4       45.98       52.09      6.27 o 
  -3   9   4        2.48       -2.13      3.54 o 
  -1   9   4        3.50        1.86      4.20 o 
   1   9   4        5.02       -1.68      3.73 o 
   3   9   4       15.09       11.47      5.14 o 
   5   9   4        5.74        8.56      4.83 o 
   7   9   4        2.30        7.66      4.41 o 
   9   9   4       23.02       27.29      6.82 o 
 -10  10   4        7.17        5.62      4.28 o 
  -8  10   4       10.26       11.07      4.54 o 
  -6  10   4        0.94       -3.41      3.41 o 
  -4  10   4        1.62       -1.21      3.60 o 
  -2  10   4        8.87        9.47      4.83 o 
   0  10   4        0.08       -0.66      4.17 o 
   2  10   4        0.41        3.78      4.15 o 
 -29   1   5        4.75       16.19      6.35 o 
 -27   1   5        1.41       -3.10      3.39 o 
 -25   1   5       10.42        3.54      5.09 o 
 -23   1   5        8.31        4.62      3.30 o 
 -21   1   5       12.54        6.09      3.37 o 
 -19   1   5      162.14      167.03      8.55 o 
 -17   1   5      162.27      179.08      5.52 o 
 -15   1   5      371.55      392.90      8.23 o 
 -13   1   5      482.09      458.35      7.68 o 
 -11   1   5       11.64       14.85      2.20 o 
  -9   1   5     1208.56     1227.65     15.79 o 
  -7   1   5       23.78       30.50      2.86 o 
  -5   1   5      450.04      512.03      7.28 o 
  -3   1   5      704.43      803.48     12.12 o 
  -1   1   5      116.44      110.70      5.86 o 
   1   1   5       51.34       59.74      1.91 o 
   3   1   5       74.60       59.77      2.80 o 
   5   1   5      118.07      138.90      3.44 o 
   7   1   5      295.99      281.85      6.00 o 
   9   1   5        3.49        0.88      1.27 o 
  11   1   5        0.94        0.11      1.32 o 
  13   1   5       44.94       41.41      2.85 o 
  15   1   5        0.73        2.73      1.88 o 
  17   1   5        0.37       -2.15      2.15 o 
  19   1   5        0.70       -2.46      2.46 o 
  21   1   5        0.24        2.73      3.24 o 
 -28   2   5        8.53        7.55      4.71 o 
 -26   2   5       19.21       15.67      4.50 o 
 -24   2   5        2.63        3.46      6.77 o 
 -22   2   5        8.57        5.58      2.99 o 
 -20   2   5       92.97      110.99      5.04 o 
 -18   2   5       73.17       85.57      4.75 o 
 -16   2   5        7.13        6.37      1.98 o 
 -14   2   5       89.44       73.50      3.30 o 
 -12   2   5       11.59        7.27      1.51 o 
 -10   2   5      209.69      202.63      4.16 o 
  -8   2   5      662.92      695.76      9.55 o 
  -6   2   5     1225.84     1387.00     17.25 o 
  -4   2   5      123.01      101.24      4.89 o 
  -2   2   5     1312.46     1201.00     19.03 o 
   0   2   5       58.49       60.48      1.63 o 
   2   2   5      275.32      254.97      6.03 o 
   4   2   5       21.63        9.07      1.15 o 
   6   2   5      119.87      103.41      3.05 o 
   8   2   5        9.88       12.16      1.66 o 
  10   2   5       24.46       30.36      3.23 o 
  12   2   5        2.97        3.75      2.12 o 
  14   2   5       56.24       72.02      4.26 o 
  16   2   5        0.58        2.10      2.44 o 
  18   2   5        1.85       -2.62      2.62 o 
  20   2   5        4.22        4.11      3.12 o 
 -27   3   5        0.92       -3.62      3.62 o 
 -25   3   5       13.18        6.84      3.70 o 
 -23   3   5        4.14       -2.14      2.53 o 
 -21   3   5        2.20       -2.16      2.32 o 
 -19   3   5       58.56       52.63      3.74 o 
 -17   3   5       26.08       19.61      2.54 o 
 -15   3   5       24.63       26.48      2.44 o 
 -13   3   5       28.58       24.63      2.18 o 
 -11   3   5       78.17       72.69      4.50 o 
  -9   3   5      107.23      120.81      3.48 o 
  -7   3   5      486.91      521.22     12.43 o 
  -5   3   5     3811.41     3844.60     65.52 o 
  -3   3   5      174.32      139.12      5.11 o 
  -1   3   5       89.94       85.43      4.08 o 
   1   3   5       28.18       32.37      2.89 o 
   3   3   5        5.47        2.53      0.76 o 
   5   3   5       11.56        6.63      1.19 o 
   7   3   5      284.41      266.97      5.66 o 
   9   3   5      133.01      148.67      7.28 o 
  11   3   5        0.10       -1.99      1.99 o 
  13   3   5        4.00       -1.75      2.61 o 
  15   3   5        1.35        1.30      2.34 o 
  17   3   5        0.30        1.15      2.69 o 
  19   3   5       10.19        2.83      2.89 o 
 -26   4   5        1.49       -4.72      4.72 o 
 -24   4   5        4.19        2.23      3.44 o 
 -22   4   5        1.27       -1.85      4.71 o 
 -20   4   5       78.18      103.07      5.03 o 
 -18   4   5       74.31       64.71      3.85 o 
 -16   4   5       28.12       23.88      2.98 o 
 -14   4   5        3.58       -1.05      1.54 o 
 -12   4   5        5.26        5.63      1.55 o 
 -10   4   5      727.37      746.80     16.18 o 
  -8   4   5        7.70        1.83      1.91 o 
  -6   4   5       41.30       35.11      3.73 o 
  -4   4   5       79.32       70.01      4.09 o 
  -2   4   5      658.56      680.96     14.95 o 
   0   4   5       14.82        8.76      2.19 o 
   2   4   5       34.17       22.25      2.95 o 
   4   4   5      393.80      367.15     10.48 o 
   6   4   5       83.68       89.29      4.44 o 
   8   4   5        1.06       -1.21      1.21 o 
  10   4   5       20.66       14.44      3.85 o 
  12   4   5       68.87       62.05      3.98 o 
  14   4   5        3.48        0.67      3.10 o 
  16   4   5        0.37        0.93      2.54 o 
  18   4   5        0.72       -2.08      2.72 o 
 -25   5   5        6.36        3.25      5.43 o 
 -23   5   5       10.10        8.27      5.43 o 
 -21   5   5        2.82        5.90      4.75 o 
 -19   5   5      105.41       98.65      8.56 o 
 -17   5   5       31.71       31.86      5.51 o 
 -15   5   5       26.11       17.82      3.27 o 
 -13   5   5       39.66       39.63      3.81 o 
 -11   5   5      307.50      292.42     16.77 o 
  -9   5   5       24.81       20.68      3.07 o 
  -7   5   5       24.79       17.60      2.86 o 
  -5   5   5      509.26      526.06     12.61 o 
  -3   5   5      239.78      229.26      9.99 o 
  -1   5   5       88.63       97.01      5.18 o 
   1   5   5       12.89       10.52      2.53 o 
   3   5   5       11.48        3.84      2.58 o 
   5   5   5        6.32        1.48      2.72 o 
   7   5   5      201.05      215.82      8.77 o 
   9   5   5       10.77        8.68      1.66 o 
  11   5   5        5.56        2.01      1.94 o 
  13   5   5        9.07        3.97      2.28 o 
  15   5   5       22.71       25.05      3.42 o 
  17   5   5        1.50       -2.37      2.37 o 
 -24   6   5        0.02       -4.46      4.46 o 
 -22   6   5       14.71        8.40      5.41 o 
 -20   6   5       81.76       72.91      8.19 o 
 -18   6   5       93.32      102.25      9.00 o 
 -16   6   5      139.29      146.28      9.71 o 
 -14   6   5      157.72      162.24      9.82 o 
 -12   6   5       48.92       41.78      5.64 o 
 -10   6   5      280.00      289.19      9.20 o 
  -8   6   5       21.39       16.37      3.23 o 
  -6   6   5        1.68       -0.59      3.14 o 
  -4   6   5      280.94      290.64      9.05 o 
  -2   6   5       53.27       67.17     12.93 o 
   0   6   5       55.92       46.66      7.43 o 
   2   6   5        1.76        0.22      2.42 o 
   4   6   5        3.23       -1.71      2.60 o 
   6   6   5       61.50       59.33      5.10 o 
   8   6   5        5.83        5.64      3.29 o 
  10   6   5       86.50       82.14      9.00 o 
  12   6   5       20.21       24.72      6.77 o 
  14   6   5        3.04        6.87      2.19 o 
  16   6   5        0.13        0.62      2.45 o 
 -21   7   5        7.97       14.36      5.48 o 
 -19   7   5        0.15       14.41      4.91 o 
 -17   7   5        1.82        1.13      4.17 o 
 -15   7   5        6.08        8.56      4.44 o 
 -13   7   5        6.25        0.97      3.41 o 
 -11   7   5        8.55       11.89      4.17 o 
  -9   7   5       55.58       62.30      6.35 o 
  -7   7   5       16.39       24.01      4.75 o 
  -5   7   5       12.77        8.66      3.78 o 
  -3   7   5       18.55       23.46      4.70 o 
  -1   7   5        1.47       -3.07      3.07 o 
   1   7   5       13.58       15.96      4.62 o 
   3   7   5       19.26       26.95      5.33 o 
   5   7   5       12.16        6.14      4.04 o 
   7   7   5       20.44       16.69      5.64 o 
   9   7   5       10.23       13.65      5.96 o 
  11   7   5       47.23       52.12      8.37 o 
  13   7   5       12.17       22.39      7.45 o 
 -20   8   5        2.00        3.73      4.91 o 
 -18   8   5        6.08       15.67      5.43 o 
 -16   8   5        2.31        1.86      3.86 o 
 -14   8   5        0.63       -2.78      2.78 o 
 -12   8   5       13.30       16.85      4.86 o 
 -10   8   5       13.26        8.95      4.30 o 
  -8   8   5        5.07       13.70      4.57 o 
  -6   8   5       11.46       13.44      4.30 o 
  -4   8   5        0.19        2.36      3.46 o 
  -2   8   5        2.70        3.83      3.65 o 
   0   8   5        5.36        1.86      3.67 o 
   2   8   5       14.79       -2.18      3.94 o 
   4   8   5        3.40        0.29      3.62 o 
   6   8   5        1.79       -3.67      3.67 o 
   8   8   5        5.64        5.77      4.88 o 
  10   8   5        6.77        4.36      5.09 o 
 -15   9   5        0.88        0.13      4.02 o 
 -13   9   5        2.09        1.68      3.94 o 
 -11   9   5       29.50       29.50      5.83 o 
  -9   9   5       14.29       14.51      5.22 o 
  -7   9   5       32.26       33.75      5.96 o 
  -5   9   5       84.16       89.23      8.29 o 
  -3   9   5       17.72       12.23      4.93 o 
  -1   9   5       43.59       33.04      6.11 o 
   1   9   5        3.97       -3.52      3.52 o 
   3   9   5        7.65       11.26      4.96 o 
   5   9   5        0.75       -1.05      3.86 o 
   7   9   5       16.12       17.29      6.14 o 
  -8  10   5       13.82       13.15      5.17 o 
  -6  10   5        9.77       12.23      4.99 o 
  -4  10   5       18.41       19.89      5.54 o 
  -2  10   5        5.05        1.71      4.46 o 
   0  10   5        0.46       -3.86      3.86 o 
 -30   0   6        7.40       11.36      7.35 o 
 -28   0   6        4.71        3.41      6.32 o 
 -26   0   6       58.21       59.73      8.37 o 
 -24   0   6       94.46      116.23      9.66 o 
 -22   0   6      342.01      317.11     14.99 o 
 -20   0   6      687.05      717.13     17.14 o 
 -18   0   6      197.63      178.38     11.11 o 
 -16   0   6      521.08      537.61     13.10 o 
 -14   0   6      688.00      761.32     16.17 o 
 -12   0   6      211.24      175.86      5.87 o 
 -10   0   6      532.02      545.20     11.82 o 
  -8   0   6       62.25       50.14      3.06 o 
  -6   0   6      431.55      448.80      9.67 o 
  -4   0   6     2221.40     2315.97     47.80 o 
  -2   0   6      431.21      349.47      7.98 o 
   0   0   6      238.52      228.63      6.12 o 
   2   0   6       98.38      104.56      4.01 o 
   4   0   6       22.86       12.32      1.95 o 
   6   0   6       96.93       86.71      4.45 o 
   8   0   6        8.78       13.60      2.52 o 
  10   0   6       59.61       79.65      4.75 o 
  12   0   6      138.17      114.15     10.10 o 
  14   0   6        1.81        1.12      2.45 o 
  16   0   6       19.15       24.51      4.03 o 
  18   0   6        6.91       12.33      5.56 o 
  20   0   6       31.36       48.87      8.66 o 
 -29   1   6        6.48        2.61      4.42 o 
 -27   1   6        0.35        0.30      8.59 o 
 -25   1   6       36.12       28.20      4.65 o 
 -23   1   6       26.04       17.91      4.06 o 
 -21   1   6      214.05      227.69      7.21 o 
 -19   1   6       59.48       66.63      3.81 o 
 -17   1   6        2.44        1.56      1.47 o 
 -15   1   6        4.07        4.21      1.52 o 
 -13   1   6      517.77      579.34     11.07 o 
 -11   1   6      264.54      309.85      5.71 o 
  -9   1   6       34.14       34.54      1.71 o 
  -7   1   6        1.09        0.02      0.82 o 
  -5   1   6      270.21      321.57      5.30 o 
  -3   1   6      502.44      568.90      8.16 o 
  -1   1   6       72.96       76.87      2.37 o 
   1   1   6        7.48       -0.16      0.78 o 
   3   1   6        7.84        1.06      0.97 o 
   5   1   6      231.69      223.95      4.77 o 
   7   1   6       28.95       29.58      2.08 o 
   9   1   6       18.21       15.67      1.90 o 
  11   1   6        5.94        3.45      1.70 o 
  13   1   6       51.79       62.46      3.98 o 
  15   1   6        4.62        3.61      2.37 o 
  17   1   6        4.28        4.05      2.68 o 
  19   1   6        8.97       17.20      4.48 o 
 -28   2   6        4.50        5.17      4.45 o 
 -26   2   6        8.50        2.70      4.96 o 
 -24   2   6        0.53        0.05      4.16 o 
 -22   2   6        3.04        5.77      2.82 o 
 -20   2   6      284.98      283.26      7.85 o 
 -18   2   6      146.62      144.66      5.25 o 
 -16   2   6        0.76       -0.71      1.55 o 
 -14   2   6        1.78       -0.53      2.33 o 
 -12   2   6      259.20      219.77      4.71 o 
 -10   2   6      335.72      337.45      5.87 o 
  -8   2   6        3.60        2.68      0.92 o 
  -6   2   6      157.09      207.82      3.83 o 
  -4   2   6       59.26       86.34      3.06 o 
  -2   2   6      203.75      265.74      7.69 o 
   0   2   6      103.49      119.50      3.55 o 
   2   2   6      206.78      185.64      5.19 o 
   4   2   6      248.43      249.82      4.83 o 
   6   2   6       25.58       33.41      2.10 o 
   8   2   6       66.55       52.79      2.62 o 
  10   2   6        0.37        1.31      1.84 o 
  12   2   6        3.49        4.48      2.23 o 
  14   2   6        2.18        2.45      2.29 o 
  16   2   6        0.13       -2.29      2.29 o 
  18   2   6        4.23        2.91      3.02 o 
 -27   3   6        1.49       -1.83      3.52 o 
 -25   3   6        3.08        6.75      4.76 o 
 -23   3   6       41.62       44.57      4.14 o 
 -21   3   6       56.05       56.39      4.69 o 
 -19   3   6        4.18        1.79      2.96 o 
 -17   3   6      150.82      162.00      6.04 o 
 -15   3   6      122.74      117.61      4.27 o 
 -13   3   6       45.20       50.08      2.87 o 
 -11   3   6      219.67      215.17      7.08 o 
  -9   3   6      862.37      857.04     29.84 o 
  -7   3   6      548.28      627.25     13.88 o 
  -5   3   6       85.63       77.82      4.20 o 
  -3   3   6      109.17      124.49      5.12 o 
  -1   3   6        2.88        0.46      1.65 o 
   1   3   6      164.60      185.61      3.52 o 
   3   3   6       13.31       10.53      2.04 o 
   5   3   6     1744.81     1782.36     23.13 o 
   7   3   6        4.72        4.34      1.94 o 
   9   3   6       45.89       37.12      3.82 o 
  11   3   6       65.69       75.10      4.25 o 
  13   3   6        0.06        3.59      2.31 o 
  15   3   6        0.48        0.27      2.52 o 
  17   3   6        0.52        0.13      2.63 o 
 -26   4   6        1.56        9.32      6.30 o 
 -24   4   6        6.10       -0.08      5.01 o 
 -22   4   6       40.93       30.60      6.27 o 
 -20   4   6       31.60       35.35      4.47 o 
 -18   4   6      102.65      116.71      4.92 o 
 -16   4   6       35.30       35.17      2.91 o 
 -14   4   6      201.93      193.20      5.43 o 
 -12   4   6       22.61       25.84      4.40 o 
 -10   4   6      773.29      781.10     26.35 o 
  -8   4   6       29.93       30.59      3.25 o 
  -6   4   6      475.98      502.14     26.86 o 
  -4   4   6        7.03        1.90      2.77 o 
  -2   4   6       61.58       68.58      4.15 o 
   0   4   6       71.87       62.73      4.29 o 
   2   4   6       43.95       29.95      3.67 o 
   4   4   6      463.21      478.64     13.04 o 
   6   4   6       84.08       71.62      2.46 o 
   8   4   6       38.21       43.91      2.37 o 
  10   4   6       40.13       41.43      3.26 o 
  12   4   6        3.79        2.95      2.31 o 
  14   4   6        1.63        3.02      2.49 o 
  16   4   6        1.79        0.61      2.59 o 
  18   4   6        0.66       -1.36      5.56 o 
 -25   5   6        2.08       -5.12      5.12 o 
 -23   5   6        9.80       -0.92      5.07 o 
 -21   5   6       28.84       39.84      7.01 o 
 -19   5   6        1.33        2.39      3.75 o 
 -17   5   6       66.65       64.61      5.13 o 
 -15   5   6       17.26        7.97      3.52 o 
 -13   5   6       16.19       13.88      3.18 o 
 -11   5   6      320.53      342.41     24.85 o 
  -9   5   6       31.50       38.08      6.19 o 
  -7   5   6      116.76      102.91      5.57 o 
  -5   5   6      641.31      687.56     15.95 o 
  -3   5   6      170.56      194.23      7.30 o 
  -1   5   6        1.15       -0.81      2.16 o 
   1   5   6        5.23       -0.07      2.36 o 
   3   5   6       13.66       14.57      3.26 o 
   5   5   6        5.77        2.81      2.94 o 
   7   5   6        1.24       -0.86      3.69 o 
   9   5   6       37.66       30.78      2.40 o 
  11   5   6        1.07       -0.22      1.81 o 
  13   5   6        0.07        0.22      2.12 o 
  15   5   6        0.38        0.98      2.43 o 
 -24   6   6        0.90       -3.28      4.96 o 
 -22   6   6        1.50        1.08      4.80 o 
 -20   6   6        1.19        2.39      4.36 o 
 -18   6   6        3.82        5.93      4.72 o 
 -16   6   6       21.41       10.26      4.33 o 
 -14   6   6        2.60       -3.20      3.20 o 
 -12   6   6       79.66       68.63      6.69 o 
 -10   6   6        0.03       -0.28      2.42 o 
  -8   6   6       13.14        8.15      2.85 o 
  -6   6   6        7.54       11.84      3.05 o 
  -4   6   6      316.78      291.66      9.49 o 
  -2   6   6       30.05       26.64      3.51 o 
   0   6   6       12.21        7.55      2.99 o 
   2   6   6        6.76        7.48      3.08 o 
   4   6   6        9.86        8.50      3.22 o 
   6   6   6        2.12        1.10      2.96 o 
   8   6   6        0.83       -4.34      5.60 o 
  10   6   6       26.68       27.63      6.90 o 
  12   6   6        4.81       23.20      7.09 o 
  14   6   6        3.79        2.10      5.90 o 
 -21   7   6       17.89       13.17      5.77 o 
 -19   7   6       55.81       52.80      7.72 o 
 -17   7   6       51.14       67.24      7.82 o 
 -15   7   6       86.25       78.05      7.93 o 
 -13   7   6        1.84       -0.29      3.65 o 
 -11   7   6        0.44        9.71      4.20 o 
  -9   7   6        2.03       -1.81      3.46 o 
  -7   7   6        0.13        7.45      4.09 o 
  -5   7   6       76.84       60.44      6.72 o 
  -3   7   6      129.84      141.11      9.34 o 
  -1   7   6        0.55        1.13      3.41 o 
   1   7   6        3.98        3.91      3.41 o 
   3   7   6        6.66        1.21      4.20 o 
   5   7   6        4.70        2.05      4.28 o 
   7   7   6       10.83       10.73      5.96 o 
   9   7   6        0.59       -0.45      5.14 o 
  11   7   6        4.34        9.08      6.40 o 
 -18   8   6       12.22       18.61      5.96 o 
 -16   8   6        0.90       -2.49      3.52 o 
 -14   8   6       22.46       28.24      5.85 o 
 -12   8   6        6.31       10.55      4.44 o 
 -10   8   6        9.92       12.54      4.49 o 
  -8   8   6       27.24       21.70      5.14 o 
  -6   8   6       10.49        9.16      4.33 o 
  -4   8   6        8.97        5.25      4.15 o 
  -2   8   6       18.21       10.79      4.67 o 
   0   8   6        5.32        5.28      3.88 o 
   2   8   6        5.72        4.23      4.12 o 
   4   8   6        0.92       -3.62      3.62 o 
   6   8   6       11.07       10.58      5.46 o 
   8   8   6        9.14        5.56      6.09 o 
 -15   9   6        7.22        4.83      4.46 o 
 -13   9   6        8.12       16.38      5.41 o 
 -11   9   6        0.84        0.42      3.91 o 
  -9   9   6       25.62       28.08      6.04 o 
  -7   9   6       12.68       12.91      4.99 o 
  -5   9   6        1.08       -2.89      3.88 o 
  -3   9   6        1.48       -3.36      3.36 o 
  -1   9   6        2.00       -3.46      3.86 o 
   1   9   6       17.21       24.01      5.93 o 
   3   9   6        0.52       -2.78      4.33 o 
   5   9   6       15.52       23.12      6.67 o 
 -29   1   7        2.28       -1.98      4.35 o 
 -27   1   7        1.66        2.63      3.97 o 
 -25   1   7        1.21        3.07      3.51 o 
 -23   1   7       11.00       12.47      3.09 o 
 -21   1   7       10.81        9.80      2.61 o 
 -19   1   7        5.45        2.09      1.71 o 
 -17   1   7        2.50        3.17      1.57 o 
 -15   1   7       66.56       77.25      3.13 o 
 -13   1   7        3.28        3.11      1.37 o 
 -11   1   7      673.09      673.41     10.06 o 
  -9   1   7      204.18      253.88      4.91 o 
  -7   1   7       50.21       51.00      3.61 o 
  -5   1   7     1145.11     1202.69     15.64 o 
  -3   1   7      344.80      393.18      7.32 o 
  -1   1   7       90.58       91.03      3.91 o 
   1   1   7      217.96      229.46      4.92 o 
   3   1   7       18.88       16.97      1.65 o 
   5   1   7      388.27      390.45      7.32 o 
   7   1   7       11.24       13.68      1.88 o 
   9   1   7        1.08       -1.20      1.45 o 
  11   1   7        9.52        9.47      2.42 o 
  13   1   7       24.80       26.11      3.26 o 
  15   1   7        0.36        2.24      2.62 o 
  17   1   7        0.38       -2.98      3.14 o 
 -28   2   7        0.56        0.22      3.86 o 
 -26   2   7        6.86        9.94      4.06 o 
 -24   2   7       10.14        9.30      3.08 o 
 -22   2   7        2.35        3.92      2.56 o 
 -20   2   7        0.72        1.25      2.27 o 
 -18   2   7       13.58       19.09      2.59 o 
 -16   2   7       15.17       12.09      2.20 o 
 -14   2   7        0.45       -1.22      1.22 o 
 -12   2   7       65.53       60.34      2.67 o 
 -10   2   7       16.05        7.95      1.27 o 
  -8   2   7       78.17       71.30      2.47 o 
  -6   2   7      105.44      106.95      2.82 o 
  -4   2   7      994.42      994.89     15.85 o 
  -2   2   7      251.76      221.02      5.25 o 
   0   2   7      210.07      227.94      5.53 o 
   2   2   7      189.65      194.91      5.46 o 
   4   2   7      404.99      397.44      8.80 o 
   6   2   7      146.37      160.26      5.39 o 
   8   2   7        2.43        1.05      1.79 o 
  10   2   7        0.42       -1.84      1.84 o 
  12   2   7       17.28       14.12      2.81 o 
  14   2   7        1.27       -1.15      2.28 o 
  16   2   7        1.26       -2.45      2.45 o 
  18   2   7        4.74        5.37      3.30 o 
 -27   3   7        0.51       -1.36      4.96 o 
 -25   3   7        7.55        7.43      3.22 o 
 -23   3   7       33.04       46.83      4.21 o 
 -21   3   7       12.08       10.77      2.95 o 
 -19   3   7        0.51       -0.12      2.34 o 
 -17   3   7       12.56        9.17      2.26 o 
 -15   3   7        1.63        5.17      1.93 o 
 -13   3   7       10.08        3.44      1.72 o 
 -11   3   7      234.82      248.42      5.79 o 
  -9   3   7       16.29       22.48      2.98 o 
  -7   3   7      113.99      109.99      3.57 o 
  -5   3   7      310.92      292.74      7.21 o 
  -3   3   7      448.52      464.03      8.56 o 
  -1   3   7      179.97      170.76      5.42 o 
   1   3   7      236.85      237.44      5.70 o 
   3   3   7      675.93      654.45     11.99 o 
   5   3   7      104.04      109.72      3.53 o 
   7   3   7        4.62        2.02      1.89 o 
   9   3   7        5.58        0.99      3.29 o 
  11   3   7        8.05        7.59      2.91 o 
  13   3   7       12.94       15.41      2.98 o 
  15   3   7        4.84        3.75      2.89 o 
  17   3   7        4.23        6.96      3.28 o 
 -26   4   7        7.76        6.11      6.17 o 
 -24   4   7        3.70        4.80      5.17 o 
 -22   4   7       65.65       72.23      6.08 o 
 -20   4   7       93.29       97.94      6.48 o 
 -18   4   7        3.24       -0.50      2.54 o 
 -16   4   7        0.91        0.46      2.86 o 
 -14   4   7       67.45       62.23      4.77 o 
 -12   4   7        6.02        8.08      5.08 o 
 -10   4   7       74.84       72.01      4.96 o 
  -8   4   7       22.60       27.43      4.30 o 
  -6   4   7      359.77      421.14     11.31 o 
  -4   4   7       38.74       39.38      3.63 o 
  -2   4   7       95.45       97.42      5.43 o 
   0   4   7       41.11       30.48      5.13 o 
   2   4   7        2.34       -2.51      2.51 o 
   4   4   7        1.33       -2.55      2.55 o 
   6   4   7       98.19      102.63      2.99 o 
   8   4   7       10.22        5.45      1.90 o 
  10   4   7       13.46        9.15      2.89 o 
  12   4   7        0.99        1.76      2.31 o 
  14   4   7        0.90        2.87      2.68 o 
  16   4   7        2.87       -0.17      2.72 o 
 -25   5   7        8.23       13.78      6.88 o 
 -23   5   7       18.06        8.27      5.98 o 
 -21   5   7        1.41       -1.21      4.62 o 
 -19   5   7       26.67       41.23      6.48 o 
 -17   5   7        5.58        0.11      2.79 o 
 -15   5   7        1.11       -1.93      2.58 o 
 -13   5   7        0.37       -3.06      3.96 o 
 -11   5   7      325.69      321.01     10.38 o 
  -9   5   7       33.11       30.03      3.91 o 
  -7   5   7      103.38      105.11      5.85 o 
  -5   5   7      156.46      155.52      6.95 o 
  -3   5   7      256.40      250.41      8.77 o 
  -1   5   7       11.07        4.33      2.69 o 
   1   5   7       27.33       27.44      3.88 o 
   3   5   7       44.00       45.34     10.31 o 
   5   5   7       46.72       49.66      5.06 o 
   7   5   7        7.09        3.94      3.48 o 
   9   5   7       15.03       13.19      4.97 o 
  11   5   7        2.60        1.98      2.58 o 
  13   5   7        1.34       -0.82      3.64 o 
  15   5   7        0.54        0.66      2.36 o 
 -24   6   7        3.62       -4.75      4.75 o 
 -22   6   7       39.03       43.98      7.64 o 
 -20   6   7        0.39        3.70      4.86 o 
 -18   6   7        3.87        3.44      4.46 o 
 -16   6   7       18.26       13.86      4.93 o 
 -14   6   7        1.13        1.50      3.73 o 
 -12   6   7      148.16      170.19     10.50 o 
 -10   6   7      115.77      114.50      6.58 o 
  -8   6   7      220.82      226.00      8.71 o 
  -6   6   7       35.57       50.09      4.67 o 
  -4   6   7        6.84        2.87      2.82 o 
  -2   6   7       59.61       54.74      9.05 o 
   0   6   7       23.34       21.79      3.96 o 
   2   6   7        1.71        2.26      2.73 o 
   4   6   7        0.30        0.37      2.97 o 
   6   6   7       17.92        4.65      3.90 o 
   8   6   7       16.74       18.11      4.67 o 
  10   6   7       52.26       55.69      8.21 o 
  12   6   7        0.89        1.00      5.69 o 
 -21   7   7        1.72       -0.05      5.07 o 
 -19   7   7        0.41        3.12      4.83 o 
 -17   7   7        4.95       13.15      5.07 o 
 -15   7   7       41.50       47.84      6.85 o 
 -13   7   7        9.58       12.07      4.54 o 
 -11   7   7       21.03       18.13      5.09 o 
  -9   7   7       15.54       18.50      4.93 o 
  -7   7   7       84.86       83.59      7.82 o 
  -5   7   7       56.00       53.28      6.61 o 
  -3   7   7        6.24        3.83      4.12 o 
  -1   7   7       15.86        7.06      4.33 o 
   1   7   7        3.35        5.88      4.65 o 
   3   7   7        0.55       -4.12      4.12 o 
   5   7   7       10.56       10.76      5.22 o 
   7   7   7        2.92       -5.17      5.17 o 
   9   7   7       14.39        4.62      6.09 o 
 -18   8   7        0.98        5.48      4.86 o 
 -16   8   7        8.92        9.74      4.86 o 
 -14   8   7        6.64        2.07      4.23 o 
 -12   8   7        8.01       11.13      4.54 o 
 -10   8   7        6.82        9.42      4.75 o 
  -8   8   7        4.68        9.84      4.62 o 
  -6   8   7        3.27        4.93      4.38 o 
  -4   8   7       31.32       45.56      6.74 o 
  -2   8   7        8.80       -0.03      4.12 o 
   0   8   7        4.62        3.78      4.28 o 
   2   8   7        1.69       -3.78      4.33 o 
   4   8   7       19.19       14.33      6.30 o 
   6   8   7        1.16       -1.05      5.56 o 
 -13   9   7        2.22        1.94      4.65 o 
 -11   9   7       10.19       13.25      5.46 o 
  -9   9   7        0.67        1.02      4.07 o 
  -7   9   7        1.02        5.46      4.99 o 
  -5   9   7        2.09        4.80      4.54 o 
  -3   9   7       17.44       16.04      5.88 o 
  -1   9   7       26.88       38.81      7.19 o 
   1   9   7       24.19       37.61      7.58 o 
   3   9   7       22.82       20.13      6.82 o 
 -30   0   8        2.98        3.41      6.43 o 
 -28   0   8       90.66       92.85     10.52 o 
 -26   0   8       18.65       19.26      6.35 o 
 -24   0   8       62.52       68.26      8.11 o 
 -22   0   8      142.53      124.74     11.49 o 
 -20   0   8       29.07       29.74      6.25 o 
 -18   0   8       38.27       38.11      3.84 o 
 -16   0   8        4.90        3.69      2.25 o 
 -14   0   8       20.42       19.91      3.60 o 
 -12   0   8      145.89      184.54      9.38 o 
 -10   0   8       12.24       16.76      2.29 o 
  -8   0   8        7.26       10.62      3.92 o 
  -6   0   8      680.51      732.18     14.80 o 
  -4   0   8       78.62       93.27      4.26 o 
  -2   0   8        1.56        4.63      1.73 o 
   0   0   8      114.62      111.41      4.59 o 
   2   0   8      429.91      449.86     11.02 o 
   4   0   8       18.00       17.10      3.98 o 
   6   0   8       94.56       93.44      5.36 o 
   8   0   8        4.01        2.48      2.35 o 
  10   0   8        3.00       -1.66      2.23 o 
  12   0   8        7.20        9.61      4.46 o 
  14   0   8        0.71        8.03      4.78 o 
  16   0   8        0.48        4.23      5.28 o 
 -29   1   8       13.48       13.60      4.80 o 
 -27   1   8       13.31       23.32      4.87 o 
 -25   1   8        6.47        4.83      2.85 o 
 -23   1   8       27.39       28.96      3.57 o 
 -21   1   8       11.70        8.39      2.50 o 
 -19   1   8        5.46        5.50      1.85 o 
 -17   1   8       11.49       10.89      1.92 o 
 -15   1   8       22.52       16.29      1.98 o 
 -13   1   8      104.17       91.13      3.29 o 
 -11   1   8       36.60       35.96      2.09 o 
  -9   1   8       50.73       34.43      2.02 o 
  -7   1   8      253.35      268.41      5.25 o 
  -5   1   8      531.64      569.30     13.90 o 
  -3   1   8       10.17        2.33      1.13 o 
  -1   1   8      104.06      114.01      3.20 o 
   1   1   8       58.01       61.78      2.57 o 
   3   1   8      326.70      348.65      6.63 o 
   5   1   8      100.27      104.02      3.65 o 
   7   1   8        1.46       -1.14      2.29 o 
   9   1   8        2.06       -0.10      2.00 o 
  11   1   8        4.96        4.58      3.45 o 
  13   1   8        0.61        3.45      2.41 o 
  15   1   8        0.04        3.32      3.43 o 
 -28   2   8        9.73       11.41      4.72 o 
 -26   2   8        1.16       -1.90      2.83 o 
 -24   2   8        4.23        6.18      2.85 o 
 -22   2   8       12.09       11.07      2.83 o 
 -20   2   8       52.47       61.88      4.00 o 
 -18   2   8        1.00        0.27      2.00 o 
 -16   2   8        4.15        1.95      1.64 o 
 -14   2   8       21.22       25.36      2.12 o 
 -12   2   8      259.86      261.55      5.44 o 
 -10   2   8      113.15      127.75      3.51 o 
  -8   2   8       20.13       23.87      2.24 o 
  -6   2   8       21.60       23.08      1.72 o 
  -4   2   8       37.91       48.67      2.47 o 
  -2   2   8       16.68       15.08      1.35 o 
   0   2   8        7.32        3.83      1.22 o 
   2   2   8       81.75       81.55      3.85 o 
   4   2   8      126.57      136.24      5.01 o 
   6   2   8        2.01        3.79      1.89 o 
   8   2   8        2.19        4.48      3.06 o 
  10   2   8        7.18        3.08      2.30 o 
  12   2   8        0.34        0.88      2.24 o 
  14   2   8        3.25        2.83      2.62 o 
  16   2   8        0.69       -2.08      2.83 o 
 -27   3   8        2.57        5.75      5.90 o 
 -25   3   8        5.19        1.81      3.71 o 
 -23   3   8        1.40        1.58      4.05 o 
 -21   3   8      105.57      103.64      6.63 o 
 -19   3   8       79.96       84.15      4.42 o 
 -17   3   8       65.77       58.08      3.60 o 
 -15   3   8       10.65       10.42      2.23 o 
 -13   3   8     1082.33     1163.64     18.52 o 
 -11   3   8       33.34       24.85      2.94 o 
  -9   3   8       13.50       16.33      2.35 o 
  -7   3   8        2.44        1.81      1.34 o 
  -5   3   8       63.03       82.65      4.38 o 
  -3   3   8       42.49       29.81      2.15 o 
  -1   3   8       37.57       29.07      2.23 o 
   1   3   8      209.01      198.07      8.75 o 
   3   3   8       20.56       26.55      2.75 o 
   5   3   8        3.53        2.14      1.63 o 
   7   3   8        0.07       -0.71      1.83 o 
   9   3   8       30.01       37.47      3.30 o 
  11   3   8       31.10       35.08      3.60 o 
  13   3   8        2.71        3.41      2.71 o 
  15   3   8        6.26        2.94      2.80 o 
 -26   4   8       15.13       10.76      6.64 o 
 -24   4   8        0.70       -4.91      4.91 o 
 -22   4   8        6.32        2.82      3.65 o 
 -20   4   8      126.95      144.84      8.03 o 
 -18   4   8       19.60       18.83      3.80 o 
 -16   4   8       75.06       81.95      5.57 o 
 -14   4   8      178.43      201.67      8.01 o 
 -12   4   8       67.20       57.41      4.70 o 
 -10   4   8        5.55       23.41      3.58 o 
  -8   4   8       13.03       20.02      3.29 o 
  -6   4   8       14.17       16.48      3.17 o 
  -4   4   8       32.97       30.65      3.63 o 
  -2   4   8       29.84       22.03      3.39 o 
   0   4   8        1.23       -2.33      2.33 o 
   2   4   8       21.47       22.49      4.65 o 
   4   4   8       29.76       28.20      4.17 o 
   6   4   8       10.74       10.50      3.44 o 
   8   4   8       22.92       18.87      2.42 o 
  10   4   8       32.20       35.63      3.25 o 
  12   4   8       29.53       33.19      3.54 o 
  14   4   8        0.65       -2.92      2.92 o 
 -25   5   8        7.31        8.03      6.48 o 
 -23   5   8        3.45        2.31      5.72 o 
 -21   5   8        4.79        2.73      4.86 o 
 -19   5   8       17.74       29.00      6.19 o 
 -17   5   8       15.37       10.76      3.47 o 
 -15   5   8        3.16       -1.97      2.63 o 
 -13   5   8        3.81       -1.90      6.53 o 
 -11   5   8        2.48        2.60      2.82 o 
  -9   5   8       13.83       15.03      3.47 o 
  -7   5   8        2.78        1.28      3.56 o 
  -5   5   8        9.67        5.25      2.92 o 
  -3   5   8        3.81        5.12      2.76 o 
  -1   5   8       32.97       26.05      9.96 o 
   1   5   8       24.87       21.10      3.76 o 
   3   5   8       19.88       15.06      3.74 o 
   5   5   8       36.06       34.31      4.86 o 
   7   5   8        0.85        0.86      3.83 o 
   9   5   8        1.93        5.94      5.05 o 
  11   5   8       15.52       14.50      1.95 o 
  13   5   8        1.40       -0.71      4.81 o 
 -24   6   8        0.29       -0.71      5.77 o 
 -22   6   8       42.18       39.65      7.90 o 
 -20   6   8        2.36       -0.05      5.20 o 
 -18   6   8        1.60        3.20      4.91 o 
 -16   6   8        1.63        3.02      4.65 o 
 -14   6   8        5.80        8.74      4.80 o 
 -12   6   8        3.21        8.60      3.46 o 
 -10   6   8        9.61        6.65      3.37 o 
  -8   6   8       78.84       65.57      5.41 o 
  -6   6   8       41.95       50.23      4.99 o 
  -4   6   8       56.67       59.75      7.14 o 
  -2   6   8        3.29       -0.48      2.79 o 
   0   6   8        0.05       -2.18      3.40 o 
   2   6   8        9.38        8.42      3.51 o 
   4   6   8        0.26       -4.10      4.65 o 
   6   6   8        0.64        2.07      4.47 o 
   8   6   8        0.18       -2.67      7.03 o 
  10   6   8        2.90       -5.59      5.59 o 
 -21   7   8       39.30       39.79      7.90 o 
 -19   7   8        2.35       -4.25      4.25 o 
 -17   7   8        4.53        2.68      4.25 o 
 -15   7   8        2.45       -1.65      3.99 o 
 -13   7   8        1.01        5.48      4.36 o 
 -11   7   8        1.16       -2.97      3.91 o 
  -9   7   8        0.90       -1.05      4.44 o 
  -7   7   8       84.55       83.80      8.63 o 
  -5   7   8       93.23       97.73      8.98 o 
  -3   7   8        0.98       -1.08      4.33 o 
  -1   7   8        1.32       -0.24      4.17 o 
   1   7   8        0.11       -2.39      4.54 o 
   3   7   8        0.54        2.65      5.01 o 
   5   7   8        0.91        4.86      5.28 o 
   7   7   8        6.78        7.24      6.01 o 
 -18   8   8        4.43       -0.52      4.30 o 
 -16   8   8        0.41        3.86      4.67 o 
 -14   8   8        2.55       -0.89      4.20 o 
 -12   8   8       16.46        6.59      4.75 o 
 -10   8   8       16.13       15.25      5.28 o 
  -8   8   8        1.51       -0.52      4.04 o 
  -6   8   8        3.60        0.84      4.23 o 
  -4   8   8       34.12       27.21      6.51 o 
  -2   8   8        0.84       -3.94      4.65 o 
   0   8   8        0.83       -0.47      4.96 o 
   2   8   8        0.41       -4.80      4.80 o 
   4   8   8        0.15        1.10      5.69 o 
 -11   9   8        6.81        0.42      4.72 o 
  -9   9   8        1.81        7.58      5.12 o 
  -7   9   8       15.73        9.29      5.54 o 
  -5   9   8        3.98       -0.39      4.99 o 
  -3   9   8        0.60       -0.10      5.09 o 
  -1   9   8        6.02       16.45      6.46 o 
 -29   1   9        9.26       11.01      5.05 o 
 -27   1   9        3.31        3.62      8.25 o 
 -25   1   9        5.23        0.93      2.71 o 
 -23   1   9       12.27       16.89      3.17 o 
 -21   1   9        2.53        5.04      2.08 o 
 -19   1   9        0.58       -1.63      1.63 o 
 -17   1   9        5.49        4.96      1.80 o 
 -15   1   9       95.98      104.22      3.75 o 
 -13   1   9       31.86       35.06      2.38 o 
 -11   1   9      142.07      158.13      4.20 o 
  -9   1   9       83.24       94.36      3.73 o 
  -7   1   9       67.28       59.23      2.56 o 
  -5   1   9        1.52        2.60      1.21 o 
  -3   1   9       12.59       11.36      1.52 o 
  -1   1   9       12.57        7.63      1.57 o 
   1   1   9      223.98      215.27      5.83 o 
   3   1   9       24.40       25.40      3.72 o 
   5   1   9        4.82        8.95      2.31 o 
   7   1   9       38.81       46.37      3.50 o 
   9   1   9        5.81        5.52      2.71 o 
  11   1   9        0.78       -0.26      2.86 o 
  13   1   9        1.13       -2.80      2.80 o 
 -28   2   9        1.01       -2.72      4.14 o 
 -26   2   9        7.18        3.70      3.12 o 
 -24   2   9        4.64        1.62      2.82 o 
 -22   2   9       56.68       70.68      4.52 o 
 -20   2   9        4.17        0.55      2.17 o 
 -18   2   9        2.74        1.52      1.76 o 
 -16   2   9        5.85        7.79      2.33 o 
 -14   2   9        2.88        2.07      1.61 o 
 -12   2   9        1.55        3.47      1.50 o 
 -10   2   9       68.96       50.88      2.53 o 
  -8   2   9      336.64      362.89      7.84 o 
  -6   2   9       22.64       23.41      1.76 o 
  -4   2   9       23.67       21.13      2.20 o 
  -2   2   9      183.94      189.70      5.41 o 
   0   2   9      101.26      100.03      4.24 o 
   2   2   9       53.93       54.42      3.33 o 
   4   2   9       25.35       29.93      2.83 o 
   6   2   9       11.56        7.62      2.27 o 
   8   2   9        6.59        4.66      2.32 o 
  10   2   9        7.04        5.17      2.63 o 
  12   2   9        7.87        8.01      2.98 o 
  14   2   9        0.30        2.17      3.54 o 
 -27   3   9        0.40        0.36      4.21 o 
 -25   3   9        8.83        5.53      4.08 o 
 -23   3   9       48.19       48.84      5.59 o 
 -21   3   9        5.42        8.70      3.56 o 
 -19   3   9        9.54        9.30      3.58 o 
 -17   3   9        4.66       -1.21      2.65 o 
 -15   3   9       52.57       41.03      4.36 o 
 -13   3   9        2.70        1.27      2.03 o 
 -11   3   9      102.77      111.98      4.44 o 
  -9   3   9       91.49       89.61      7.10 o 
  -7   3   9      245.01      245.28      6.33 o 
  -5   3   9        1.85        0.21      2.33 o 
  -3   3   9      184.44      197.08     12.12 o 
  -1   3   9       86.36       96.59      3.83 o 
   1   3   9       26.93       27.35      2.41 o 
   3   3   9        5.47        9.04      2.00 o 
   5   3   9        1.80        0.02      2.41 o 
   7   3   9        0.79       -1.90      1.90 o 
   9   3   9        3.17        4.63      2.83 o 
  11   3   9        0.52        0.34      2.58 o 
  13   3   9        0.38       -2.05      4.27 o 
 -26   4   9        1.72       -1.02      5.90 o 
 -24   4   9       10.85        8.35      6.14 o 
 -22   4   9        6.06        8.15      3.82 o 
 -20   4   9        8.74        8.68      3.66 o 
 -18   4   9        0.29        0.40      3.65 o 
 -16   4   9        4.57       12.54      3.45 o 
 -14   4   9       67.10       72.62      8.00 o 
 -12   4   9       58.10       67.99      9.29 o 
 -10   4   9        0.00        3.54      2.74 o 
  -8   4   9        8.09        6.20      3.00 o 
  -6   4   9       22.26       21.24      3.68 o 
  -4   4   9       27.61       41.66      4.79 o 
  -2   4   9       20.20       18.11      3.50 o 
   0   4   9        0.66       -1.94      2.47 o 
   2   4   9       80.90       69.69      5.60 o 
   4   4   9        3.45        1.41      1.78 o 
   6   4   9        4.16        1.90      1.64 o 
   8   4   9        3.68        0.68      1.90 o 
  10   4   9        5.03       10.39      2.64 o 
  12   4   9        1.91        1.82      3.21 o 
 -25   5   9        3.53       -5.48      5.48 o 
 -23   5   9       30.53       21.10      6.48 o 
 -21   5   9       15.49       14.36      6.48 o 
 -19   5   9        2.37        2.28      3.42 o 
 -17   5   9        0.52        0.61      3.12 o 
 -15   5   9       57.34       61.49      5.37 o 
 -13   5   9        0.11        2.42      3.11 o 
 -11   5   9        0.57        2.25      4.42 o 
  -9   5   9        7.70        7.32      3.01 o 
  -7   5   9       12.44        9.91      3.20 o 
  -5   5   9       21.61       26.63      4.10 o 
  -3   5   9        0.48       -2.44      2.69 o 
  -1   5   9        7.34        5.01      3.09 o 
   1   5   9       10.53        4.72      3.11 o 
   3   5   9       15.87        7.31      3.56 o 
   5   5   9       19.80       14.02      4.87 o 
   7   5   9        3.97       11.39      4.55 o 
   9   5   9        1.63        6.14      4.20 o 
  11   5   9        0.16       -2.41      6.31 o 
 -22   6   9        8.93        7.56      6.35 o 
 -20   6   9        5.81        9.84      5.75 o 
 -18   6   9       14.63       16.95      6.01 o 
 -16   6   9        3.41       -0.45      4.70 o 
 -14   6   9       21.47       22.31      5.90 o 
 -12   6   9       14.98       25.76      4.30 o 
 -10   6   9        1.94       -2.81      2.81 o 
  -8   6   9       28.32       27.02      4.26 o 
  -6   6   9       45.95       56.13      5.47 o 
  -4   6   9        1.46       -0.05      3.05 o 
  -2   6   9       15.71       16.10      4.02 o 
   0   6   9        0.32        6.19      3.45 o 
   2   6   9       21.09       31.01      4.84 o 
   4   6   9       59.60       62.22      6.20 o 
   6   6   9       14.02        2.08      4.27 o 
   8   6   9        8.71       16.43      5.03 o 
 -21   7   9        0.94        1.44      6.11 o 
 -19   7   9        7.31       19.95      6.85 o 
 -17   7   9        2.40        0.81      5.28 o 
 -15   7   9        0.19       -3.83      3.83 o 
 -13   7   9        9.27        1.84      4.80 o 
 -11   7   9       14.05       11.86      5.88 o 
  -9   7   9        3.70       -0.79      4.54 o 
  -7   7   9       53.58       60.02      8.08 o 
  -5   7   9        9.58        8.32      5.43 o 
  -3   7   9        1.59        0.60      4.41 o 
  -1   7   9        0.64       -4.44      4.44 o 
   1   7   9        5.70        0.18      5.35 o 
   3   7   9       34.74       24.75      7.35 o 
   5   7   9        1.60        4.09      6.09 o 
 -16   8   9        5.06       10.68      5.56 o 
 -14   8   9        1.42       -0.87      4.23 o 
 -12   8   9        6.69       -2.70      4.62 o 
 -10   8   9        1.00       -3.54      4.83 o 
  -8   8   9       32.32       19.18      6.48 o 
  -6   8   9        7.29        4.15      5.07 o 
  -4   8   9        0.07        2.28      5.41 o 
  -2   8   9        4.52        4.36      5.93 o 
   0   8   9        2.45       -5.01      5.35 o 
   2   8   9        0.23        0.60      6.17 o 
 -28   0  10        0.95        8.35      6.04 o 
 -26   0  10        0.19        1.39      4.88 o 
 -24   0  10       54.00       55.47      5.46 o 
 -22   0  10       22.14       30.93      5.14 o 
 -20   0  10        9.36       10.49      3.29 o 
 -18   0  10       46.92       40.64      4.17 o 
 -16   0  10      111.37      115.03      5.96 o 
 -14   0  10      128.25      128.19      5.95 o 
 -12   0  10       94.91       85.53      4.89 o 
 -10   0  10        2.07       -1.31      2.00 o 
  -8   0  10       95.62      104.35      5.46 o 
  -6   0  10       17.59       17.38      2.55 o 
  -4   0  10        4.88        0.37      1.78 o 
  -2   0  10       18.90       18.83      2.74 o 
   0   0  10        1.52        0.98      2.33 o 
   2   0  10      547.69      586.57     14.32 o 
   4   0  10        6.67        8.69      4.25 o 
   6   0  10        0.72        2.70      3.52 o 
   8   0  10        1.05       -0.10      3.60 o 
  10   0  10        1.65       -3.33      3.65 o 
  12   0  10        3.16        8.53      5.28 o 
 -29   1  10        0.39        2.85      4.37 o 
 -27   1  10        3.66        0.67      3.20 o 
 -25   1  10        6.16        8.88      3.16 o 
 -23   1  10       31.31       29.32      3.15 o 
 -21   1  10        1.82       -1.60      1.87 o 
 -19   1  10        1.63       -1.78      2.53 o 
 -17   1  10        7.63        8.81      2.29 o 
 -15   1  10      159.25      178.44      5.03 o 
 -13   1  10      227.22      244.65      5.70 o 
 -11   1  10        9.95        9.26      1.78 o 
  -9   1  10       13.21        8.75      1.59 o 
  -7   1  10       23.26       18.51      1.78 o 
  -5   1  10       22.43       24.56      1.98 o 
  -3   1  10        0.05       -1.26      1.26 o 
  -1   1  10        3.01       -0.95      1.65 o 
   1   1  10      125.58      118.48      4.85 o 
   3   1  10       38.90       37.60      3.31 o 
   5   1  10        6.43        3.41      2.24 o 
   7   1  10        0.05        2.66      2.28 o 
   9   1  10        0.31       -0.27      2.67 o 
  11   1  10        0.84       -0.25      2.98 o 
 -28   2  10       20.97       34.08      5.90 o 
 -26   2  10        0.39       -3.45      3.45 o 
 -24   2  10        4.07        0.31      4.13 o 
 -22   2  10       11.16        6.44      6.10 o 
 -20   2  10        9.55        5.70      2.51 o 
 -18   2  10        2.50        0.65      2.20 o 
 -16   2  10       40.49       34.95      3.24 o 
 -14   2  10      115.66      100.09      4.67 o 
 -12   2  10        2.79        3.25      1.98 o 
 -10   2  10        1.36        2.14      2.66 o 
  -8   2  10       13.27       16.24      2.20 o 
  -6   2  10       12.92       15.96      3.49 o 
  -4   2  10        7.09        3.11      1.72 o 
  -2   2  10        0.89        1.25      1.67 o 
   0   2  10        7.43        3.37      1.91 o 
   2   2  10       26.80       21.38      4.25 o 
   4   2  10        1.08        4.16      2.16 o 
   6   2  10        1.26        0.44      2.14 o 
   8   2  10        1.37       -0.99      2.29 o 
  10   2  10        0.84        0.92      2.56 o 
  12   2  10        0.14        2.51      3.33 o 
 -27   3  10        2.34       -0.14      4.25 o 
 -25   3  10        6.58        7.25      3.95 o 
 -23   3  10        4.95        3.96      3.82 o 
 -21   3  10        4.11        5.44      3.52 o 
 -19   3  10        0.40       -0.88      3.05 o 
 -17   3  10        1.61       -0.25      2.98 o 
 -15   3  10       25.45       29.58      3.17 o 
 -13   3  10      119.38      124.74      5.14 o 
 -11   3  10       58.95       54.66      3.69 o 
  -9   3  10       81.17       90.25      4.60 o 
  -7   3  10      180.64      177.07      5.39 o 
  -5   3  10       47.55       49.65      3.04 o 
  -3   3  10        4.25        5.48      3.54 o 
  -1   3  10        4.73        0.43      2.11 o 
   1   3  10        3.49       -0.27      1.66 o 
   3   3  10       35.86       32.19      2.94 o 
   5   3  10        2.60        2.09      2.18 o 
   7   3  10        3.67        7.17      2.52 o 
   9   3  10        2.08        0.45      2.46 o 
  11   3  10        0.71       -0.86      2.50 o 
 -26   4  10        0.42       -0.42      5.35 o 
 -24   4  10        3.82        0.19      4.08 o 
 -22   4  10        6.01        2.74      4.05 o 
 -20   4  10        0.44       -3.24      3.24 o 
 -18   4  10        8.99        6.59      3.63 o 
 -16   4  10        1.71       -2.38      3.07 o 
 -14   4  10       55.87       69.44      7.49 o 
 -12   4  10       99.33       99.21      6.42 o 
 -10   4  10       48.76       67.80      6.02 o 
  -8   4  10       99.28      102.72      6.47 o 
  -6   4  10      148.42      184.09     28.78 o 
  -4   4  10        4.78        1.52      2.85 o 
  -2   4  10       19.99       12.60      3.98 o 
   0   4  10        0.84       -2.53      2.53 o 
   2   4  10       22.13       10.37      6.80 o 
   4   4  10        1.56        3.23      1.38 o 
   6   4  10        8.52       12.66      2.13 o 
   8   4  10        4.69        1.29      2.00 o 
  10   4  10        1.34       -2.75      2.75 o 
 -25   5  10        0.53        4.30      5.85 o 
 -23   5  10        5.38        8.90      6.25 o 
 -21   5  10        1.50       -4.25      4.25 o 
 -19   5  10       15.98       15.92      4.48 o 
 -17   5  10       11.50        9.97      5.85 o 
 -15   5  10        1.15       -2.87      2.87 o 
 -13   5  10       49.55       53.19     12.22 o 
 -11   5  10        1.41       -1.23      3.03 o 
  -9   5  10       16.00       13.94      4.24 o 
  -7   5  10       25.65       24.75      4.16 o 
  -5   5  10        4.50        0.17      3.14 o 
  -3   5  10        1.04       -0.54      2.69 o 
  -1   5  10       12.17        7.90      4.19 o 
   1   5  10        5.69        8.14      3.62 o 
   3   5  10        2.32       -3.19      3.19 o 
   5   5  10        1.49       -0.02      3.54 o 
   7   5  10        1.78        4.95      4.16 o 
 -22   6  10       15.22        8.84      6.59 o 
 -20   6  10        4.02        3.02      5.56 o 
 -18   6  10        0.79       -4.70      4.91 o 
 -16   6  10        2.93        0.37      5.04 o 
 -14   6  10        1.30       -1.52      4.72 o 
 -12   6  10        3.27        6.85      3.80 o 
 -10   6  10        0.33        2.77      3.18 o 
  -8   6  10       19.32       23.97      4.34 o 
  -6   6  10        0.70        2.69      3.34 o 
  -4   6  10        0.90       -2.86      2.89 o 
  -2   6  10        0.33        3.08      4.42 o 
   0   6  10        6.03       -0.60      4.41 o 
   2   6  10       13.53       18.94      4.73 o 
   4   6  10        1.66       -0.74      4.74 o 
   6   6  10        1.45        3.52      4.35 o 
 -19   7  10        1.51       -4.78      5.30 o 
 -17   7  10        1.60        7.40      6.11 o 
 -15   7  10        4.81       -1.57      5.43 o 
 -13   7  10        3.13       -1.92      4.51 o 
 -11   7  10       24.35       31.73      7.30 o 
  -9   7  10        1.93        0.03      5.30 o 
  -7   7  10        0.57       -4.09      5.01 o 
  -5   7  10        2.48        2.34      5.20 o 
  -3   7  10       13.88       14.04      6.14 o 
  -1   7  10        0.44        1.23      5.54 o 
   1   7  10        1.78        2.15      5.83 o 
   3   7  10        1.05       -0.10      5.83 o 
 -14   8  10        0.10       -1.31      5.67 o 
 -12   8  10        9.86       10.37      6.40 o 
 -10   8  10       16.65        7.32      6.22 o 
  -8   8  10        5.61        0.21      5.56 o 
  -6   8  10        0.39        6.64      6.25 o 
  -4   8  10       17.83       22.18      7.37 o 
  -2   8  10        3.05       11.23      6.98 o 
 -27   1  11        2.99        6.51      4.29 o 
 -25   1  11        6.46        4.91      3.86 o 
 -23   1  11        7.32        6.27      2.38 o 
 -21   1  11        1.68        0.99      2.39 o 
 -19   1  11        0.20        1.51      1.92 o 
 -17   1  11       15.87       10.86      2.34 o 
 -15   1  11       23.11       21.13      2.47 o 
 -13   1  11        1.99       -0.84      1.97 o 
 -11   1  11        0.88        1.03      1.58 o 
  -9   1  11       26.34       29.69      2.77 o 
  -7   1  11        5.03        4.76      2.50 o 
  -5   1  11       14.48       15.86      2.69 o 
  -3   1  11        4.76       -1.51      2.84 o 
  -1   1  11       17.38       14.79      2.60 o 
   1   1  11        0.12       -0.03      2.17 o 
   3   1  11        1.94        4.97      2.27 o 
   5   1  11        2.80       -0.03      2.56 o 
   7   1  11        1.13        3.55      3.67 o 
   9   1  11        5.78        5.70      3.61 o 
 -28   2  11       14.05       21.83      5.43 o 
 -26   2  11       10.03        9.47      4.34 o 
 -24   2  11        2.26        1.19      3.70 o 
 -22   2  11        0.16        2.03      4.36 o 
 -20   2  11        6.67        3.97      2.60 o 
 -18   2  11        3.51        3.22      2.50 o 
 -16   2  11        9.11        9.17      2.69 o 
 -14   2  11      108.81      126.45      5.93 o 
 -12   2  11        5.68        5.13      2.30 o 
 -10   2  11        1.08       -0.08      1.83 o 
  -8   2  11       10.05        9.38      2.13 o 
  -6   2  11       16.24       14.00      2.27 o 
  -4   2  11        8.22        7.15      2.11 o 
  -2   2  11        2.38        4.09      2.00 o 
   0   2  11      120.21      134.49      5.33 o 
   2   2  11        2.42        8.31      2.48 o 
   4   2  11        2.47        5.82      2.38 o 
   6   2  11        8.78       10.04      2.73 o 
   8   2  11        5.56        5.09      3.27 o 
 -27   3  11        2.84        1.81      4.53 o 
 -25   3  11       10.95        3.75      4.17 o 
 -23   3  11        5.03        8.24      4.04 o 
 -21   3  11        8.29        5.20      3.76 o 
 -19   3  11        0.60        3.59      7.15 o 
 -17   3  11        0.00       -2.88      2.88 o 
 -15   3  11       45.61       51.63      3.71 o 
 -13   3  11       14.95        9.58      2.58 o 
 -11   3  11       14.37       16.35      2.52 o 
  -9   3  11        3.24        2.66      1.84 o 
  -7   3  11        0.07        1.67      2.47 o 
  -5   3  11        4.94        4.95      1.84 o 
  -3   3  11       15.49       15.00      2.17 o 
  -1   3  11       16.81       10.24      2.15 o 
   1   3  11       32.58       41.75      3.22 o 
   3   3  11        2.24        2.18      2.16 o 
   5   3  11        0.67       -0.55      2.10 o 
   7   3  11        0.90        3.59      2.50 o 
   9   3  11        3.21        3.89      2.63 o 
 -26   4  11        0.66       -2.18      6.01 o 
 -24   4  11        1.47        5.76      4.17 o 
 -22   4  11        2.22        2.13      6.02 o 
 -20   4  11        2.32        5.54      3.81 o 
 -18   4  11        0.64       -0.38      3.52 o 
 -16   4  11       20.90       18.08      4.17 o 
 -14   4  11        2.75        2.93      3.26 o 
 -12   4  11        1.11       -1.94      3.01 o 
 -10   4  11        2.88        4.21      3.20 o 
  -8   4  11       42.96       37.09      4.69 o 
  -6   4  11        0.67        0.20      3.94 o 
  -4   4  11       10.37        6.88      3.99 o 
  -2   4  11        3.83       -2.94      2.94 o 
   0   4  11        2.47       -0.64      3.15 o 
   2   4  11        7.87        8.53      3.84 o 
   4   4  11        5.09        4.17      4.33 o 
   6   4  11        2.57       -3.09      3.09 o 
 -23   5  11        6.56        5.72      5.48 o 
 -21   5  11        4.39        2.52      6.01 o 
 -19   5  11        5.23        2.83      3.83 o 
 -17   5  11        0.57       -1.64      3.25 o 
 -15   5  11       11.26        8.51      4.01 o 
 -13   5  11       12.13       15.64      4.34 o 
 -11   5  11        2.42        6.09      3.64 o 
  -9   5  11        1.88        1.14      3.27 o 
  -7   5  11        3.89        6.70      9.15 o 
  -5   5  11        0.56        4.49      3.69 o 
  -3   5  11        0.30        0.32      3.31 o 
  -1   5  11        1.99        2.01      3.43 o 
   1   5  11        5.98        0.74      4.57 o 
   3   5  11        4.53       -1.19      3.76 o 
   5   5  11        1.07       -1.91      3.82 o 
 -20   6  11        1.08       -5.07      5.54 o 
 -18   6  11        0.83        0.58      5.43 o 
 -16   6  11        0.65       -2.34      5.04 o 
 -14   6  11       33.55       31.34      7.22 o 
 -12   6  11        0.95        0.34      3.61 o 
 -10   6  11        0.91        2.86      3.57 o 
  -8   6  11        0.57       -3.32      3.32 o 
  -6   6  11        0.36       -0.74      6.85 o 
  -4   6  11        0.75       -2.47      4.70 o 
  -2   6  11        1.93        2.10      3.77 o 
   0   6  11       20.68       12.45      4.65 o 
   2   6  11        0.49        0.36      3.87 o 
 -17   7  11        0.43       -0.34      5.96 o 
 -15   7  11       18.88        6.77      6.25 o 
 -13   7  11        4.65       11.86      6.61 o 
 -11   7  11        7.22       -2.20      5.56 o 
  -9   7  11        1.66       -2.07      5.33 o 
  -7   7  11        1.13       -2.10      5.38 o 
  -5   7  11        4.84       11.34      6.64 o 
  -3   7  11        4.56       13.70      6.85 o 
  -1   7  11        1.06        1.76      6.14 o 
 -26   0  12        2.55        0.04      3.65 o 
 -24   0  12        0.33        1.04      3.29 o 
 -22   0  12        0.17       -0.82      3.11 o 
 -20   0  12       15.29       16.99      3.87 o 
 -18   0  12       18.35        7.77      4.88 o 
 -16   0  12      193.27      192.76      8.06 o 
 -14   0  12      121.71      153.78      8.32 o 
 -12   0  12        9.17        7.82      2.99 o 
 -10   0  12       44.77       42.25      3.91 o 
  -8   0  12       12.62       12.98      6.30 o 
  -6   0  12       47.67       44.09      6.17 o 
  -4   0  12       32.57       26.09      5.83 o 
  -2   0  12      141.88      149.28     10.55 o 
   0   0  12        3.26        4.67      3.91 o 
   2   0  12        0.92        1.42      3.52 o 
   4   0  12        4.66       -2.89      3.46 o 
   6   0  12        1.14        6.25      4.54 o 
   8   0  12        1.24       -3.83      4.20 o 
 -27   1  12        1.89       -0.26      4.06 o 
 -25   1  12        2.36        3.18      3.14 o 
 -23   1  12        0.77        3.61      2.80 o 
 -21   1  12        0.24       -0.35      2.40 o 
 -19   1  12        2.72       -0.05      2.36 o 
 -17   1  12       10.74        9.05      2.75 o 
 -15   1  12       29.57       27.97      3.38 o 
 -13   1  12       53.79       58.19      4.02 o 
 -11   1  12       16.42       14.09      2.62 o 
  -9   1  12       12.02       17.38      2.57 o 
  -7   1  12        6.83        3.85      2.13 o 
  -5   1  12       42.22       41.78      3.31 o 
  -3   1  12        9.34       10.85      2.88 o 
  -1   1  12       45.42       52.51      4.73 o 
   1   1  12        5.44       11.04      3.17 o 
   3   1  12        1.75       -0.31      5.17 o 
   5   1  12        0.18        2.42      2.93 o 
   7   1  12        0.18       -2.82      2.91 o 
 -26   2  12        0.53       -0.01      4.07 o 
 -24   2  12        1.20        0.41      3.77 o 
 -22   2  12        1.48        1.49      2.81 o 
 -20   2  12        4.51       -0.32      2.57 o 
 -18   2  12        2.95        0.01      2.37 o 
 -16   2  12       14.08        8.78      2.61 o 
 -14   2  12        8.37        7.86      2.49 o 
 -12   2  12        4.20        1.46      2.10 o 
 -10   2  12        8.30       14.18      2.50 o 
  -8   2  12        1.02       -0.11      1.93 o 
  -6   2  12       22.56       18.04      2.65 o 
  -4   2  12        1.06       -1.61      1.93 o 
  -2   2  12        1.45       -1.35      2.10 o 
   0   2  12       26.89       29.97      4.01 o 
   2   2  12       29.53       29.27      4.16 o 
   4   2  12        0.17        1.65      2.81 o 
   6   2  12        0.17       -3.06      3.06 o 
 -25   3  12        1.95       -3.45      4.24 o 
 -23   3  12        1.66        0.51      3.89 o 
 -21   3  12       22.37       21.86      4.83 o 
 -19   3  12        9.19       12.22      4.07 o 
 -17   3  12       20.11       22.99      3.21 o 
 -15   3  12       84.66       83.39      4.66 o 
 -13   3  12        9.55        7.54      2.54 o 
 -11   3  12       46.99       56.14      3.81 o 
  -9   3  12        3.17        2.58      1.96 o 
  -7   3  12        2.98        1.06      2.34 o 
  -5   3  12       10.73        9.03      3.51 o 
  -3   3  12        0.62       -1.78      1.78 o 
  -1   3  12       14.92       11.87      2.66 o 
   1   3  12        0.09        3.59      2.21 o 
   3   3  12        4.48        5.56      2.46 o 
   5   3  12        0.26       -0.89      2.78 o 
 -24   4  12        2.02        3.40      4.42 o 
 -22   4  12       25.72       32.26      5.52 o 
 -20   4  12        3.66        1.05      7.62 o 
 -18   4  12       13.75       10.68      4.27 o 
 -16   4  12       48.45       48.47      5.60 o 
 -14   4  12       23.96       34.36      4.99 o 
 -12   4  12       15.42       15.29      4.18 o 
 -10   4  12       26.64       34.61      4.81 o 
  -8   4  12        3.12        1.34      6.10 o 
  -6   4  12        0.43        2.64      3.28 o 
  -4   4  12        1.02       -1.27      3.48 o 
  -2   4  12        0.40       -3.05      3.05 o 
   0   4  12        7.44       11.47      8.06 o 
   2   4  12        5.93       12.83      5.51 o 
   4   4  12        0.40        5.63      4.25 o 
 -21   5  12        4.07       -0.03      4.20 o 
 -19   5  12        0.50        3.97      4.46 o 
 -17   5  12        4.23        8.10      9.78 o 
 -15   5  12       13.63        9.82      4.15 o 
 -13   5  12        3.81        9.83      5.17 o 
 -11   5  12        5.14       15.47      4.49 o 
  -9   5  12        0.97       -0.98      5.48 o 
  -7   5  12        2.21        0.40      3.33 o 
  -5   5  12        0.30        2.51      3.68 o 
  -3   5  12        3.83        2.11      3.59 o 
  -1   5  12        0.64       -0.96      3.79 o 
   1   5  12        1.02       -1.64      3.70 o 
 -18   6  12        2.13        3.49      5.85 o 
 -16   6  12        4.96        1.47      5.56 o 
 -14   6  12        3.89       12.31      6.40 o 
 -12   6  12        0.69       -3.16      3.93 o 
 -10   6  12        0.06       -1.03      3.59 o 
  -8   6  12        0.28       -3.35      3.35 o 
  -6   6  12       17.59       16.89      7.98 o 
  -4   6  12        3.55       -4.71      5.41 o 
  -2   6  12        3.95        3.61      6.77 o 
 -13   7  12        1.03        2.68      5.54 o 
 -11   7  12        0.19       -5.25      5.25 o 
  -9   7  12        1.53       -5.59      5.59 o 
  -7   7  12       21.28       18.29      7.51 o 
 -25   1  13        1.56        0.02      3.09 o 
 -23   1  13        0.18        1.56      2.90 o 
 -21   1  13        2.72        2.81      2.76 o 
 -19   1  13        7.59        6.99      2.85 o 
 -17   1  13        7.97       14.00      4.69 o 
 -15   1  13       11.17       10.78      3.13 o 
 -13   1  13        2.98        2.17      2.25 o 
 -11   1  13        1.04        3.65      2.29 o 
  -9   1  13        4.46        3.89      2.28 o 
  -7   1  13        4.22        2.03      2.71 o 
  -5   1  13        1.38       -2.47      2.47 o 
  -3   1  13        1.74        2.07      2.78 o 
  -1   1  13        2.44        1.70      2.92 o 
   1   1  13        3.47        6.11      6.42 o 
   3   1  13        0.95        3.90      3.14 o 
 -24   2  13        1.33       -3.86      3.86 o 
 -22   2  13        2.36        3.55      3.03 o 
 -20   2  13        8.34       10.40      3.23 o 
 -18   2  13       48.66       40.84      4.30 o 
 -16   2  13        5.92        4.16      2.63 o 
 -14   2  13        7.37        8.04      2.64 o 
 -12   2  13        0.72        0.85      2.51 o 
 -10   2  13        4.97        4.71      2.29 o 
  -8   2  13        0.51       -2.00      2.00 o 
  -6   2  13       15.43       14.01      2.64 o 
  -4   2  13        2.93       -2.01      2.17 o 
  -2   2  13        0.53       -1.15      2.18 o 
   0   2  13        1.48        2.28      2.89 o 
   2   2  13        1.42        3.23      2.97 o 
   4   2  13        1.31        0.32      5.59 o 
 -23   3  13        1.70        3.93      5.00 o 
 -21   3  13       18.07       27.60      5.85 o 
 -19   3  13        4.66        2.93      3.89 o 
 -17   3  13       23.37       31.63      3.65 o 
 -15   3  13        0.42        1.41      2.96 o 
 -13   3  13        1.05        3.12      2.33 o 
 -11   3  13        0.07       -1.08      1.95 o 
  -9   3  13        2.13       -1.00      2.59 o 
  -7   3  13        6.63        4.57      2.20 o 
  -5   3  13        2.68        0.63      1.98 o 
  -3   3  13        6.37        6.02      3.42 o 
  -1   3  13        0.90        0.28      2.06 o 
   1   3  13        1.23        2.70      3.27 o 
   3   3  13        0.82        2.91      2.63 o 
 -22   4  13        2.78        8.51      4.79 o 
 -20   4  13        0.12       -0.83      3.87 o 
 -18   4  13        0.18        2.33      3.78 o 
 -16   4  13        4.64        5.10      3.94 o 
 -14   4  13       20.74       21.57      5.01 o 
 -12   4  13        2.18        2.77      4.61 o 
 -10   4  13        1.62        3.96      5.80 o 
  -8   4  13        0.42       -2.99      2.99 o 
  -6   4  13        1.06       -3.45      3.45 o 
  -4   4  13        0.44        1.76      3.71 o 
  -2   4  13        3.77       -3.44      3.44 o 
   0   4  13       24.06       15.67      5.87 o 
 -19   5  13        0.66       -1.57      3.99 o 
 -17   5  13        2.19       -1.35      4.02 o 
 -15   5  13        6.37        9.93      6.44 o 
 -13   5  13        2.63       11.33      4.20 o 
 -11   5  13        6.46       -0.67      3.88 o 
  -9   5  13        0.10        0.37      3.62 o 
  -7   5  13        1.32       -1.61      3.50 o 
  -5   5  13        7.87       17.90      4.86 o 
  -3   5  13        0.41       -0.09      9.17 o 
  -1   5  13        1.82        4.30      6.11 o 
 -14   6  13        4.12        2.07      6.22 o 
 -12   6  13        3.14       -3.98      3.98 o 
 -10   6  13       11.24       16.95      5.26 o 
  -8   6  13        3.39        5.29      4.71 o 
  -6   6  13       21.20       22.26      8.63 o 
 -24   0  14        1.87       -2.05      5.14 o 
 -22   0  14        2.86        2.28      5.17 o 
 -20   0  14        5.72        8.71      5.22 o 
 -18   0  14        5.80        8.63      5.28 o 
 -16   0  14       12.87        3.31      4.86 o 
 -14   0  14        7.22        0.10      4.57 o 
 -12   0  14        0.88       11.23      4.88 o 
 -10   0  14        0.21       -3.36      3.36 o 
  -8   0  14       32.80       35.74      6.09 o 
  -6   0  14       14.04        9.26      5.04 o 
  -4   0  14        0.09       -0.94      4.20 o 
  -2   0  14        4.27       13.15      5.46 o 
   0   0  14       15.30       26.30      6.35 o 
 -23   1  14        5.97        5.66      3.93 o 
 -21   1  14        0.15        1.24      3.73 o 
 -19   1  14        6.57       -0.69      3.23 o 
 -17   1  14       13.79       15.08      3.88 o 
 -15   1  14        8.87        2.70      3.14 o 
 -13   1  14        0.46       -2.77      2.77 o 
 -11   1  14        0.41       -2.12      2.80 o 
  -9   1  14       11.19        9.41     10.33 o 
  -7   1  14        1.15        3.60      2.93 o 
  -5   1  14        1.47       -2.69      2.69 o 
  -3   1  14        3.70        3.40      3.16 o 
  -1   1  14       13.33       19.33      4.86 o 
   1   1  14        0.73        3.78      5.39 o 
 -22   2  14        1.19        1.69      2.90 o 
 -20   2  14        1.25        0.31      2.95 o 
 -18   2  14       13.58       12.11      3.22 o 
 -16   2  14       40.78       38.60      4.33 o 
 -14   2  14        0.04        1.93      2.55 o 
 -12   2  14        1.65        2.11      2.35 o 
 -10   2  14        0.94        2.29      2.62 o 
  -8   2  14        1.05        2.58      2.24 o 
  -6   2  14        1.02       -3.01      4.25 o 
  -4   2  14        2.80        5.54      3.01 o 
  -2   2  14       12.72       12.74      3.45 o 
   0   2  14        2.78       -0.02      9.42 o 
 -21   3  14        2.29       -3.67      5.33 o 
 -19   3  14        7.87       13.43      4.67 o 
 -17   3  14        3.87        7.98      2.85 o 
 -15   3  14       22.22       22.10      3.80 o 
 -13   3  14        1.24        4.78      2.54 o 
 -11   3  14        3.70        2.76      2.29 o 
  -9   3  14        0.92        0.77      2.15 o 
  -7   3  14        5.26        2.19      2.25 o 
  -5   3  14        0.03        0.96      3.25 o 
  -3   3  14        6.78        4.50      2.61 o 
  -1   3  14       13.29       15.46      4.66 o 
 -20   4  14        1.62        1.81      4.36 o 
 -18   4  14        5.67        0.09      4.21 o 
 -16   4  14        7.24       -0.49      8.28 o 
 -14   4  14        0.16        3.93      4.00 o 
 -12   4  14        6.67       12.97      4.16 o 
 -10   4  14        0.72       -1.55      3.83 o 
  -8   4  14        8.60        4.46      4.00 o 
  -6   4  14        0.56       -3.31      3.53 o 
  -4   4  14        5.70        8.44      4.49 o 
 -15   5  14        0.49       -2.15      8.56 o 
 -13   5  14        0.16        4.78      4.16 o 
 -11   5  14        3.17        4.77      4.54 o 
  -9   5  14        3.25        1.81      4.18 o 
 -21   1  15        0.19       -6.95      9.80 o 
 -19   1  15        1.94       -0.56      3.47 o 
 -17   1  15       10.37        9.52      3.81 o 
 -15   1  15        1.31        1.04      3.25 o 
 -13   1  15        3.19        1.55      3.08 o 
 -11   1  15        0.05        0.43      3.06 o 
  -9   1  15        0.40       -0.22      3.01 o 
  -7   1  15        0.51       -1.12      2.92 o 
  -5   1  15        0.95       -1.07      3.10 o 
  -3   1  15        1.13       -0.93      4.40 o 
 -20   2  15        1.69       -0.72      3.39 o 
 -18   2  15        0.33        2.52      5.66 o 
 -16   2  15        0.30        1.04      3.32 o 
 -14   2  15        1.27        3.33      4.28 o 
 -12   2  15        0.22        4.11      3.12 o 
 -10   2  15        1.31        2.22      2.94 o 
  -8   2  15        2.06        3.75      3.03 o 
  -6   2  15        0.04        0.04      2.74 o 
 -17   3  15        4.01        5.52      2.87 o 
 -15   3  15        1.25       -1.00      2.47 o 
 -13   3  15        0.26        1.05      2.40 o 
 -11   3  15        0.25        4.64      2.37 o 
  -9   3  15        0.32        1.18      2.49 o 
  -7   3  15        0.39        0.33      4.25 o 
 -14   0  16        1.22        0.21      4.80 o 
 -12   0  16        1.07       -3.33      5.04 o 
 -13   1  16        0.21       -1.05      4.12 o 
                                                 
